# Supplementary material for: Nitrogen Substrate Impacts Microcystis aeruginosa Exometabolome Composition
Source: Environ Microbiol Rep. 2025 Sep 2;17(5):e70189. doi: 10.1111/1758-2229.70189 (PMC12405062; doi:10.1111/1758-2229.70189)
Supplement: Supplementary file 2 — Data S2. emi470189‐sup‐0002‐Tables. [file EMI4-17-e70189-s002.xlsx]

## Sheet: SI Table1
Sample name	Strain	C:N ratio (by mass)	PON (µg/mL culture)1	POC (µg/mL culture)1	POC (µg based on 5 µL sample injections)2
PCC 7806 A-1	PCC 7806	4.3415	4.17042	18.1059	0.0905293
PCC 7806 A-2	PCC 7806	4.38651	5.0209	22.0242	0.110121
PCC 7806 A-3	PCC 7806	4.40554	4.5967	20.2509	0.101255
LE19-10_1 A-1	LE19-10_1	4.94706	3.22684	15.9634	0.0798168
LE19-10_1 A-2	LE19-10_1	4.72744	3.93275	18.5919	0.0929594
LE19-10_1 A-3	LE19-10_1	4.97385	4.83304	24.0388	0.120194
LE19-197_1 A-1	LE19-197_1	5.59119	3.86511	21.6105	0.108053
LE19-197_1 A-2	LE19-197_1	5.92805	3.3983	20.1453	0.100726
LE19-197_1 A-3	LE19-197_1	5.32698	3.77971	20.1344	0.100672
PCC 7806 N-1	PCC 7806	7.40207	6.20141	45.9033	0.229516
PCC 7806 N-2	PCC 7806	7.24572	7.24609	52.5031	0.262516
PCC 7806 N-3	PCC 7806	6.69274	6.84887	45.8377	0.229188
LE 19-10_1 N-1	LE19-10_1	6.69181	4.13301	27.6573	0.138287
LE 19-10_1 N-2	LE19-10_1	6.5667	5.00521	32.8677	0.164338
LE 19-10_1 N-3	LE19-10_1	7.44829	4.61036	34.3393	0.171697
LE19-197_1 N-1	LE19-197_1	8.036	2.00503	16.1124	0.0805622
LE19-197_1 N-2	LE19-197_1	9.13916	3.41364	31.1978	0.155989
LE19-197_1 N-3	LE19-197_1	6.55678	6.2274	40.8317	0.204159
PCC 7806 U-1	PCC 7806	4.52712	6.29372	28.4924	0.142462
PCC 7806 U-2	PCC 7806	4.47073	7.16294	32.0236	0.160118
PCC 7806 U-3	PCC 7806	4.421	6.05741	26.7798	0.133899
LE 19-197_1 U-1	LE19-10_1	4.80777	6.57023	31.5882	0.157941
LE 19-197_1 U-2	LE19-10_1	5.04601	5.59536	28.2342	0.141171
LE 19-197_1 U-3	LE19-10_1	4.56037	6.22002	28.3656	0.141828
LE19-10_1 U-1	LE19-197_1	5.184	5.30345	27.4931	0.137465
LE19-10_1 U-2	LE19-197_1	5.03884	4.25631	21.4469	0.107234
LE19-10_1 U-3	LE19-197_1	5.03678	4.55469	22.941	0.114705

## Sheet: SI Table2
Confidence Level1	Label	SpectrumID	Compound_Name	Ion_Source	Instrument	Compound_Source	PI	Data_Collector	Adduct	Precursor_MZ	ExactMass	Charge	CAS_Number	Pubmed_ID	Smiles	INCHI	INCHI_AUX	Library_Class	IonMode	UpdateWorkflowName	LibraryQualityString	#Scan#	SpectrumFile	LibraryName	MQScore	Organism	TIC_Query	RT_Query	MZErrorPPM	SharedPeaks	MassDiff	LibMZ	SpecMZ	SpecCharge	FileScanUniqueID	NumberHits	tags	MoleculeExplorerDatasets	MoleculeExplorerFiles	InChIKey	InChIKey-Planar	superclass	class	subclass	npclassifier_superclass	npclassifier_class	npclassifier_pathway
Level 3		CCMSLIB00006679936	5'-METHYLTHIOADENOSINE	ESI	Orbitrap	isolated	MoNA	MoNA:MoNA037292	M+H	298.097	0	1	N/A	N/A	CSC[C@@H]1[C@H]([C@H]([C@H](N2C=NC3=C2N=CN=C3N)O1)O)O	"InChI=1S/C11H15N5O3S/c1-20-2-5-7(17)8(18)11(19-5)16-4-15-6-9(12)13-3-14-10(6)16/h3-5,7-8,11,17-18H,2H2,1H3,(H2,12,13,14)/t5-,7-,8-,11-/m1/s1"	N/A	3	positive	UPDATE-SINGLE-ANNOTATED-BRONZE	Bronze	253	spectra_filtered/specs_ms.mgf	lib-00003.mgf	0.994624	MONA	108850000	131.362	1.63799	6	0.000488281	298.097	298.096	1	spectra_filtered/specs_ms.mgf253	1		35	2442	WUUGFSXJNOTRMR-IOSLPCCCSA-N	WUUGFSXJNOTRMR	N/A	N/A	N/A	Nucleosides	Purine nucleos(t)ides	Carbohydrates
Level 3		CCMSLIB00000842030	MassbankEU:SM878101 Triethylcitrate|triethyl 2-hydroxypropane-1,2,3-tricarboxylate	ESI	LC-ESI-QFT	Isolated	Massbank EU	Massbank	[M+H]+	277.128	0	1	77-93-0	N/A	CCOC(=O)CC(O)(CC(=O)OCC)C(=O)OCC	1S/C12H20O7/c1-4-17-9(13)7-12(16,11(15)19-6-3)8-10(14)18-5-2/h16H,4-8H2,1-3H3	N/A	3	Positive	UPDATE-SINGLE-ANNOTATED-BRONZE	Bronze	61	spectra_filtered/specs_ms.mgf	lib-00034.mgf	0.99268	MASSBANKEU	157880000	85.407	0.770846	10	0.000213623	277.128	277.128	1	spectra_filtered/specs_ms.mgf61	1		0	0	DOOTYTYQINUNNV-UHFFFAOYSA-N	DOOTYTYQINUNNV	N/A	N/A	N/A	Fatty esters	Wax monoesters	Fatty acids
Level 3		CCMSLIB00005733818	Massbank:EQ300803 Nicotine|3-[(2S)-1-methylpyrrolidin-2-yl]pyridine|3-[(2S)-1-methyl-2-pyrrolidinyl]pyridine	ESI	Hybrid FT	Isolated	Massbank	Massbank	M+H	163.123	0	1	54-11-5	N/A	n1cc(ccc1)[C@H]2N(C)CCC2	1S/C10H14N2/c1-12-7-3-5-10(12)9-4-2-6-11-8-9/h2,4,6,8,10H,3,5,7H2,1H3/t10-/m0/s1	N/A	3	Positive	UPDATE-SINGLE-ANNOTATED-BRONZE	Bronze	335	spectra_filtered/specs_ms.mgf	lib-00050.mgf	0.991573	MASSBANK	45240000	190.217	0.654791	7	0.000106812	163.123	163.123	1	spectra_filtered/specs_ms.mgf335	1		0	0	SNICXCGAKADSCV-JTQLQIEISA-N	SNICXCGAKADSCV	N/A	N/A	N/A	Nicotinic acid alkaloids	Pyridine alkaloids	Alkaloids
Level 3		CCMSLIB00005435779	Ethylenediaminetetraacetic acid EDTA	LC-ESI	qTof	Crude	Dorrestein	lfnothias	M+H	293.097	0	1			C(CN(CC(=O)O)CC(=O)O)N(CC(=O)O)CC(=O)O	InChI=1S/C10H16N2O8/c13-7(14)3-11(4-8(15)16)1-2-12(5-9(17)18)6-10(19)20/h1-6H2,(H,13,14)(H,15,16)(H,17,18)(H,19,20)		3	Positive	UPDATE-SINGLE-ANNOTATED-BRONZE	Bronze	816	spectra_filtered/specs_ms.mgf	lib-00045.mgf	0.989621	GNPS-LIBRARY	195790000	1088.46	1.77006	10	0.000518799	293.097	293.098	1	spectra_filtered/specs_ms.mgf816	1		0	0	KCXVZYZYPLLWCC-UHFFFAOYSA-N	KCXVZYZYPLLWCC	N/A	N/A	N/A	Small peptides	Aminoacids	Amino acids and Peptides
Level 3		CCMSLIB00010102913	L-valine CollisionEnergy:102040	LC-ESI	Orbitrap	Commercial	Trent Northen	JGI	M+H	118.086	0	1	N/A	N/A	CC(C)[C@H](N)C(=O)O	"InChI=1S/C5H11NO2/c1-3(2)4(6)5(7)8/h3-4H,6H2,1-2H3,(H,7,8)/t4-/m0/s1"	N/A	3	Positive	UPDATE-SINGLE-ANNOTATED-BRONZE	Bronze	900	spectra_filtered/specs_ms.mgf	lib-00011.mgf	0.989306	BERKELEY-LAB	77340000	1090.99	3.42427	6	0.000404358	118.086	118.086	1	spectra_filtered/specs_ms.mgf900	1		0	0	KZSNJWFQEVHDMF-BYPYZUCNSA-N	KZSNJWFQEVHDMF	N/A	N/A	N/A	Small peptides	Aminoacids	Amino acids and Peptides
Level 3		CCMSLIB00005464472	CYSTINE	ESI	Orbitrap	Commercial	Dorrestein	Kelly Weldon	M+H	241.031	240.024	1	56-89-3	N/A	N[C@@H](CSSC[C@H](N)C(O)=O)C(O)=O	"InChI=1S/C6H12N2O4S2/c7-3(5(9)10)1-13-14-2-4(8)6(11)12/h3-4H,1-2,7-8H2,(H,9,10)(H,11,12)/t3-,4-/m0/s1"	N/A	1	Positive	UPDATE-SINGLE-ANNOTATED-GOLD	Gold	799	spectra_filtered/specs_ms.mgf	lib-00032.mgf	0.983166	GNPS-MSMLS	85140000	1075.22	0.822982	8	0.000198364	241.031	241.031	1	spectra_filtered/specs_ms.mgf799	1		0	0	LEVWYRKDKASIDU-IMJSIDKUSA-N	LEVWYRKDKASIDU	N/A	N/A	N/A	Small peptides	Aminoacids	Amino acids and Peptides
Level 3	I	CCMSLIB00010113136	"1-({[2-(2-furylmethyl)-5-methylpyrrolidinyl]amino}methylene)-7-[8-({[2-(2-fury lmethyl)pyrrolidinyl]amino}methylene)-1,6-dihydroxy-3-methyl-5-(methylethyl)-7 -oxo(2-naphthyl)]-3,8-dihydroxy-6-methyl-4-(methylethyl)naphthalen-2-one CollisionEnergy:102040"	LC-ESI	Orbitrap	Commercial	Trent Northen	JGI	M+2H]	415.212	0	1	N/A	N/A	Cc1cc2c(c(O)c1-c1c(C)cc3c(c1O)C(=CNN1C(C)CCC1Cc1ccco1)C(=O)C(O)=C3C(C)C)C(=CNN1CCCC1Cc1ccco1)C(=O)C(O)=C2C(C)C	"InChI=1S/C49H56N4O8/c1-25(2)38-34-19-27(5)40(46(56)42(34)36(44(54)48(38)58)23-50-52-16-8-11-30(52)21-32-12-9-17-60-32)41-28(6)20-35-39(26(3)4)49(59)45(55)37(43(35)47(41)57)24-51-53-29(7)14-15-31(53)22-33-13-10-18-61-33/h9-10,12-13,17-20,23-26,29-31,50-51,56-59H,8,11,14-16,21-22H2,1-7H3/b36-23-,37-24-"	N/A	3	Positive	UPDATE-SINGLE-ANNOTATED-BRONZE	Bronze	108	spectra_filtered/specs_ms.mgf	lib-00011.mgf	0.982252	BERKELEY-LAB	607140000	88.566	1.91097	9	0.000793457	415.212	415.211	1	spectra_filtered/specs_ms.mgf108	1		0	0	OZMHKRBQDGOIDU-UHFFFAOYSA-N	OZMHKRBQDGOIDU	N/A	N/A	N/A
Level 3		CCMSLIB00003137060	Spectral Match to L-Tryptophan from NIST14	ESI	HCD	Isolated	Data from Pieter C Dorrestein	Data deposited by negarg	M+H-NH3	188.07	0	1	73223	N/A	N/A	N/A	N/A	3	Positive	UPDATE-SINGLE-ANNOTATED-BRONZE	Bronze	635	spectra_filtered/specs_ms.mgf	lib-00018.mgf	0.977435	GNPS-NIST14-MATCHES	78630000	686.589	2.59627	7	0.000488281	188.07	188.07	1	spectra_filtered/specs_ms.mgf635	1		216	30170	N/A	N/A	N/A	N/A	N/A	N/A	N/A	N/A
Level 3	H	CCMSLIB00010114367	3-Deazauridine CollisionEnergy:102040	LC-ESI	Orbitrap	Commercial	Trent Northen	JGI	M+H	244.082	0	1	N/A	N/A	O=c1cc(O)ccn1C1OC(CO)C(O)C1O	"InChI=1S/C10H13NO6/c12-4-6-8(15)9(16)10(17-6)11-2-1-5(13)3-7(11)14/h1-3,6,8-10,12-13,15-16H,4H2"	N/A	3	Positive	UPDATE-SINGLE-ANNOTATED-BRONZE	Bronze	373	spectra_filtered/specs_ms.mgf	lib-00011.mgf	0.96232	BERKELEY-LAB	72940000	239.983	43.4479	7	0.0106049	244.082	244.093	1	spectra_filtered/specs_ms.mgf373	1		0	0	CBOKZNLSFMZJJA-UHFFFAOYSA-N	CBOKZNLSFMZJJA	N/A	N/A	N/A	Nucleosides	Pyrimidine nucleos(t)ides	Carbohydrates
Level 3		CCMSLIB00005774329	Massbank:AU252106 4-Hydroxy-1-(2-hydroxyethyl)-2,2,6,6-tetramethylpiperidine|1-Piperidineethanol, 4-hydroxy-2,2,6,6-tetramethyl-|1-(2-hydroxyethyl)-2,2,6,6-tetramethylpiperidin-4-ol	ESI	qTof	Isolated	Massbank	Massbank	M+H	202.18	0	1	52722-86-8	N/A	CC1(C)CC(O)CC(C)(C)N1CCO	1S/C11H23NO2/c1-10(2)7-9(14)8-11(3,4)12(10)5-6-13/h9,13-14H,5-8H2,1-4H3	N/A	3	Positive	UPDATE-SINGLE-ANNOTATED-BRONZE	Bronze	365	spectra_filtered/specs_ms.mgf	lib-00050.mgf	0.960815	MASSBANK	41490000	231.352	0	7	0	202.18	202.18	1	spectra_filtered/specs_ms.mgf365	1		0	0	STEYNUVPFMIUOY-UHFFFAOYSA-N	STEYNUVPFMIUOY	N/A	N/A	N/A	Lysine alkaloids	Piperidine alkaloids	Alkaloids
Level 3		CCMSLIB00000205785	Massbank:CE000230 Tyrosine	ESI	LC-ESI-ITFT	Isolated	Putative Massbank Match	Massbank	[M+H]+	182.081	0	1	N/A	N/A	C1=CC(=CC=C1CC(C(=O)O)N)O	1S/C9H11NO3/c10-8(9(12)13)5-6-1-3-7(11)4-2-6/h1-4,8,11H,5,10H2,(H,12,13)	N/A	3	Positive	UPDATE-SINGLE-ANNOTATED-BRONZE	Bronze	672	spectra_filtered/specs_ms.mgf	lib-00050.mgf	0.953486	MASSBANK	53160000	778.365	0.586615	6	0.000106812	182.081	182.081	1	spectra_filtered/specs_ms.mgf672	1		0	0	OUYCCCASQSFEME-UHFFFAOYSA-N	OUYCCCASQSFEME	N/A	N/A	N/A	Small peptides	Aminoacids	Amino acids and Peptides|Shikimates and Phenylpropanoids
Level 3		CCMSLIB00000221713	Massbank:PB000419 Arginine|2-amino-5-(diaminomethylideneamino)pentanoic acid	ESI	LC-ESI-QTOF	Isolated	Putative Massbank Match	Massbank	[M+H]+	175.12	0	1	N/A	N/A	C(CC(C(=O)O)N)CN=C(N)N	1S/C6H14N4O2/c7-4(5(11)12)2-1-3-10-6(8)9/h4H,1-3,7H2,(H,11,12)(H4,8,9,10)	N/A	3	Positive	UPDATE-SINGLE-ANNOTATED-BRONZE	Bronze	805	spectra_filtered/specs_ms.mgf	lib-00050.mgf	0.948741	MASSBANK	555700000	1083.96	5.66367	6	0.000991821	175.12	175.119	1	spectra_filtered/specs_ms.mgf805	1		0	0	ODKSFYDXXFIFQN-UHFFFAOYSA-N	ODKSFYDXXFIFQN	N/A	N/A	N/A	Small peptides	Aminoacids	Amino acids and Peptides
Level 3	G	CCMSLIB00005726245	Massbank:UA006001 L-(+)-Ergothioneine|L-Ergothioneine|5-[(2S)-2-Carboxy-2-(trimethylazaniumyl)ethyl]-1H-imidazole-2-thiolate	ESI	Hybrid FT	Isolated	Massbank	Massbank	M+H	230.096	0	1	497-30-3	N/A	C[N+](C)(C)[C@@H](Cc1c[nH]c(n1)S)C(=O)[O-]	1S/C9H15N3O2S/c1-12(2,3)7(8(13)14)4-6-5-10-9(15)11-6/h5,7H,4H2,1-3H3,(H2-,10,11,13,14,15)/t7-/m0/s1	N/A	3	Positive	UPDATE-SINGLE-ANNOTATED-BRONZE	Bronze	725	spectra_filtered/specs_ms.mgf	lib-00050.mgf	0.947228	MASSBANK	73180000	841.473	1.25998	8	0.000289917	230.096	230.096	1	spectra_filtered/specs_ms.mgf725	1		0	0	SSISHJJTAXXQAX-ZETCQYMHSA-N	SSISHJJTAXXQAX	N/A	N/A	N/A	N/A	N/A	N/A
Level 3		CCMSLIB00005774329	Massbank:AU252106 4-Hydroxy-1-(2-hydroxyethyl)-2,2,6,6-tetramethylpiperidine|1-Piperidineethanol, 4-hydroxy-2,2,6,6-tetramethyl-|1-(2-hydroxyethyl)-2,2,6,6-tetramethylpiperidin-4-ol	ESI	qTof	Isolated	Massbank	Massbank	M+H	202.18	0	1	52722-86-8	N/A	CC1(C)CC(O)CC(C)(C)N1CCO	1S/C11H23NO2/c1-10(2)7-9(14)8-11(3,4)12(10)5-6-13/h9,13-14H,5-8H2,1-4H3	N/A	3	Positive	UPDATE-SINGLE-ANNOTATED-BRONZE	Bronze	427	spectra_filtered/specs_ms.mgf	lib-00050.mgf	0.93652	MASSBANK	28320000	376.556	0	6	0	202.18	202.18	1	spectra_filtered/specs_ms.mgf427	1		0	0	STEYNUVPFMIUOY-UHFFFAOYSA-N	STEYNUVPFMIUOY	N/A	N/A	N/A	Lysine alkaloids	Piperidine alkaloids	Alkaloids
Level 3	A	CCMSLIB00005735174	Massbank: MCLR|Microcystin LR|(5R,8S,11R,12S,15S,18S,19S,22R)-15-[3-(diaminomethylideneamino)propyl]-18-[(1E,3E,5S,6S)-6-methoxy-3,5-dimethyl-7-phenylhepta-1,3-dienyl]-1,5,12,19-tetramethyl-2-methylidene-8-(2-m	ESI	Hybrid FT	Isolated	Massbank	Massbank	M+H	995.556	0	1	101043-37-2	N/A	CO[C@@H](Cc1ccccc1)[C@@H](C)/C=C(C)/C=C/[C@@H]2NC(=O)[C@H](CCCNC(N)=N)NC(=O)[C@@H](C)[C@@H](NC(=O)[C@H](CC(C)C)NC(=O)[C@@H](C)NC(=O)C(=C)N(C)C(=O)CC[C@@H](NC(=O)[C@H]2C)C(O)=O)C(O)=O	1S/C49H74N10O12/c1-26(2)23-37-46(66)58-40(48(69)70)30(6)42(62)55-35(17-14-22-52-49(50)51)45(65)54-34(19-18-27(3)24-28(4)38(71-10)25-33-15-12-11-13-16-33)29(5)41(61)56-36(47(67)68)20-21-39(60)59(9)32(8)44(64)53-31(7)43(63)57-37/h11-13,15-16,18-19,24,26,28-31,34-38,40H,8,14,17,20-23,25H2,1-7,9-10H3,(H,53,64)(H,54,65)(H,55,62)(H,56,61)(H,57,63)(H,58,66)(H,67,68)(H,69,70)(H4,50,51,52)/b19-18+,27-24+/…	N/A	3	Positive	UPDATE-SINGLE-ANNOTATED-BRONZE	Bronze	661	spectra_filtered/specs_ms.mgf	lib-00050.mgf	0.931607	MASSBANK	126570000	745.922	1.34877	16	0.00134277	995.556	995.555	1	spectra_filtered/specs_ms.mgf661	1		0	0	ZYZCGGRZINLQBL-GWRQVWKTSA-N	ZYZCGGRZINLQBL	N/A	N/A	N/A	Oligopeptides	Cyclic peptides|Microcystins	Amino acids and Peptides
Level 3		CCMSLIB00005764095	Massbank:LU030803 Lauryldiethanolamine|2-[dodecyl(2-hydroxyethyl)amino]ethanol	ESI	Hybrid FT	Isolated	Massbank	Massbank	M+H	274.274	0	1	1541-67-9	N/A	CCCCCCCCCCCCN(CCO)CCO	1S/C16H35NO2/c1-2-3-4-5-6-7-8-9-10-11-12-17(13-15-18)14-16-19/h18-19H,2-16H2,1H3	N/A	3	Positive	UPDATE-SINGLE-ANNOTATED-BRONZE	Bronze	295	spectra_filtered/specs_ms.mgf	lib-00050.mgf	0.931077	MASSBANK	24890000	147.841	0.667601	7	0.000183105	274.274	274.274	1	spectra_filtered/specs_ms.mgf295	1		0	0	NKFNBVMJTSYZDV-UHFFFAOYSA-N	NKFNBVMJTSYZDV	N/A	N/A	N/A	Fatty acyls|Fatty amides	Fatty alcohols|N-acyl ethanolamines (endocannabinoids)	Fatty acids
Level 3		CCMSLIB00003137628	Spectral Match to L-Tryptophan from NIST14	ESI	qTof	Isolated	Data from Jeffrey McLean, Xuesong He	Data deposited by aedlund	M+H	205.097	204.09	1	73223	N/A	C1=CC=C2C(=C1)C(=CN2)C[C@@H](C(=O)O)N	InChI=1S/C11H12N2O2/c12-9(11(14)15)5-7-6-13-10-4-2-1-3-8(7)10/h1-4,6,9,13H,5,12H2,(H,14,15)/t9-/m0/s1	N/A	3	Positive	UPDATE-SINGLE-ANNOTATED-BRONZE	Bronze	636	spectra_filtered/specs_ms.mgf	lib-00018.mgf	0.925737	GNPS-NIST14-MATCHES	23930000	686.506	0.520785	6	0.000106812	205.097	205.097	1	spectra_filtered/specs_ms.mgf636	1		216	30170	QIVBCDIJIAJPQS-VIFPVBQESA-N	QIVBCDIJIAJPQS	N/A	N/A	N/A	Small peptides	Aminoacids	Amino acids and Peptides|Shikimates and Phenylpropanoids
Level 3		CCMSLIB00003139954	Spectral Match to L-Arginine from NIST14	ESI	HCD	Isolated	Data from Pieter Dorrestein	Data deposited by lfnothias	M+H-NH3	158.093	0	1	74793	N/A	N/A	N/A	N/A	3	Positive	UPDATE-SINGLE-ANNOTATED-BRONZE	Bronze	803	spectra_filtered/specs_ms.mgf	lib-00018.mgf	0.922299	GNPS-NIST14-MATCHES	16620000	1083.68	4.43982	6	0.000701904	158.093	158.092	1	spectra_filtered/specs_ms.mgf803	1		39	1296	N/A	N/A	N/A	N/A	N/A	N/A	N/A	N/A
Level 3		CCMSLIB00010102411	Spermine CollisionEnergy:205060	LC-ESI	Orbitrap	Commercial	Trent Northen	JGI	M+Na	225.205	202.216	1	N/A	N/A	C(CCNCCCN)CNCCCN	"InChI=1S/C10H26N4/c11-5-3-9-13-7-1-2-8-14-10-4-6-12/h13-14H,1-12H2"	N/A	3	Positive	UPDATE-SINGLE-ANNOTATED-BRONZE	Bronze	564	spectra_filtered/specs_ms.mgf	lib-00011.mgf	0.862298	BERKELEY-LAB	77670000	560.818	9.3502	8	0.00210571	225.205	225.207	1	spectra_filtered/specs_ms.mgf564	1		0	0	PFNFFQXMRSDOHW-UHFFFAOYSA-N	PFNFFQXMRSDOHW	N/A	N/A	N/A	Ornithine alkaloids	Polyamines	Alkaloids
NA	Removed for contamination	CCMSLIB00005436263	Contaminants septum vial Thermo C4000-53 and C4000-54 serie	LC-ESI	Orbitrap	Lysate	Dorrestein	lfnothias	M+H	610.184	0	0						3	Positive	UPDATE-SINGLE-ANNOTATED-BRONZE	Bronze	27	spectra_filtered/specs_ms.mgf	lib-00045.mgf	0.853747	GNPS-LIBRARY	646800000	82.321	1.00027	18	0.000610352	610.184	610.183	1	spectra_filtered/specs_ms.mgf27	1		0	0	N/A	N/A	N/A	N/A	N/A	N/A	N/A	N/A
Level 3	D	CCMSLIB00010013009	Shinorine	LC-ESI	Orbitrap	Crude	Fabian Hammerle	Michael Zwerger	M+H	333.128	0	1			OC(CC(NCC(O)=O)=C/1OC)(CO)CC1=N/C(C(O)=O)CO			3	Positive	UPDATE-SINGLE-ANNOTATED-BRONZE	Bronze	793	spectra_filtered/specs_ms.mgf	lib-00045.mgf	0.843475	GNPS-LIBRARY	41090000	1030.43	2.47345	9	0.000823975	333.128	333.129	1	spectra_filtered/specs_ms.mgf793	1		0	0	WXEQFJUHQIGKNG-OVCLIPMQSA-N	WXEQFJUHQIGKNG	N/A	N/A	N/A	Mycosporine derivatives	Mycosporine and Mycosporine-like amino acids	Amino acids and Peptides|Shikimates and Phenylpropanoids
Level 3	C	CCMSLIB00005732158	Massbank: Anabaenopeptin NZ857|2-[[12-butan-2-yl-3,9-bis[2-(4-hydroxyphenyl)ethyl]-7-methyl-2,5,8,11,14-pentaoxo-1,4,7,10,13-pentazacyclononadec-15-yl]carbamoylamino]-3-phenylpropanoic acid	ESI	Hybrid FT	Isolated	Massbank	Massbank	M+H	858.44	0	1	N/A	N/A	CCC(C)C1C(=O)NC(C(=O)N(CC(=O)NC(C(=O)NCCCCC(C(=O)N1)NC(=O)NC(CC2=CC=CC=C2)C(=O)O)CCC3=CC=C(C=C3)O)C)CCC4=CC=C(C=C4)O	1S/C45H59N7O10/c1-4-28(2)39-42(58)48-36(24-18-30-15-21-33(54)22-16-30)43(59)52(3)27-38(55)47-35(23-17-29-13-19-32(53)20-14-29)40(56)46-25-9-8-12-34(41(57)51-39)49-45(62)50-37(44(60)61)26-31-10-6-5-7-11-31/h5-7,10-11,13-16,19-22,28,34-37,39,53-54H,4,8-9,12,17-18,23-27H2,1-3H3,(H,46,56)(H,47,55)(H,48,58)(H,51,57)(H,60,61)(H2,49,50,62)	N/A	3	Positive	UPDATE-SINGLE-ANNOTATED-BRONZE	Bronze	563	spectra_filtered/specs_ms.mgf	lib-00050.mgf	0.814577	MASSBANK	353670000	561.024	1.8486	28	0.00158691	858.44	858.438	1	spectra_filtered/specs_ms.mgf563	1		0	0	HRGWILAIPXJBIB-UHFFFAOYSA-N	HRGWILAIPXJBIB	N/A	N/A	N/A	Oligopeptides	Anabaenopeptins|Cyclic peptides	Amino acids and Peptides
Level 3		CCMSLIB00003134511	Spectral Match to 13-Docosenamide, (Z)- from NIST14	ESI	QQQ	Isolated	Data from Piel	Data deposited by eriche	M+H	338.341	337.335	1	112845	N/A	CCCCCCCC/C=C\CCCCCCCCCCCC(=O)N	InChI=1S/C22H43NO/c1-2-3-4-5-6-7-8-9-10-11-12-13-14-15-16-17-18-19-20-21-22(23)24/h9-10H,2-8,11-21H2,1H3,(H2,23,24)/b10-9-	N/A	3	Positive	UPDATE-SINGLE-ANNOTATED-BRONZE	Bronze	71	spectra_filtered/specs_ms.mgf	lib-00018.mgf	0.807439	GNPS-NIST14-MATCHES	52450000	85.527	1.44316	8	0.000488281	338.341	338.341	1	spectra_filtered/specs_ms.mgf71	1		345	29203	UAUDZVJPLUQNMU-KTKRTIGZSA-N	UAUDZVJPLUQNMU	N/A	N/A	N/A	Fatty amides	Primary amides	Fatty acids
Level 3	B	CCMSLIB00005730700	Massbank: Aerucyclamide A|(1S,4S,7R,8S,18R)-4,18-bis[(2S)-butan-2-yl]-7-methyl-6-oxa-13,20-dithia-3,10,17,22,23,24-hexazatetracyclo[17.2.1.15,8.112,15]tetracosa-5(24),12(23),14,19(22)-tetraene-2,9,16-trione	ESI	Hybrid FT	Isolated	Massbank	Massbank	M+H	535.216	0	1	N/A	N/A	CC[C@H](C)[C@@H]1NC(=O)[C@H]2CSC(=N2)[C@H](NC(=O)c3csc(CNC(=O)[C@H]4N=C1O[C@@H]4C)n3)[C@@H](C)CC	1S/C24H34N6O4S2/c1-6-11(3)17-23-30-19(13(5)34-23)22(33)25-8-16-26-14(9-35-16)20(31)29-18(12(4)7-2)24-27-15(10-36-24)21(32)28-17/h9,11-13,15,17-19H,6-8,10H2,1-5H3,(H,25,33)(H,28,32)(H,29,31)/t11-,12-,13+,15+,17-,18+,19-/m0/s1	N/A	3	Positive	UPDATE-SINGLE-ANNOTATED-BRONZE	Bronze	93	spectra_filtered/specs_ms.mgf	lib-00050.mgf	0.777294	MASSBANK	130830000	87.206	1.36846	22	0.000732422	535.216	535.215	1	spectra_filtered/specs_ms.mgf93	1		0	0	VJFRQMMMXJJUSM-VZGZUROSSA-N	VJFRQMMMXJJUSM	N/A	N/A	N/A	Oligopeptides	Cyclic peptides	Amino acids and Peptides
NA	Removed for contamination	CCMSLIB00005436265	Contaminants septum vial Thermo C4000-53 and C4000-54 serie	LC-ESI	Orbitrap	Crude	Contaminants septum vial Thermo C4000-53 and C4000-54 serie		M+H	758.222	0	0						3	Positive	UPDATE-SINGLE-ANNOTATED-BRONZE	Bronze	18	spectra_filtered/specs_ms.mgf	lib-00045.mgf	0.772954	GNPS-LIBRARY	1411900000	82.052	1.93195	11	0.00146484	758.222	758.221	1	spectra_filtered/specs_ms.mgf18	1		0	0	N/A	N/A	N/A	N/A	N/A	N/A	N/A	N/A
NA	Removed for contamination	CCMSLIB00005436264	Contaminants septum vial Thermo C4000-53 and C4000-54 serie	LC-ESI	Orbitrap	Crude	Dorrestein	lfnothias	M+H	536.165	0	0						3	Positive	UPDATE-SINGLE-ANNOTATED-BRONZE	Bronze	32	spectra_filtered/specs_ms.mgf	lib-00045.mgf	0.769466	GNPS-LIBRARY	116570000	82.44	0.227673	13	0.00012207	536.165	536.165	1	spectra_filtered/specs_ms.mgf32	1		0	0	N/A	N/A	N/A	N/A	N/A	N/A	N/A	N/A
Level 3		CCMSLIB00004721671	ACARBOSE	N/A	ESI-QFT	isolated	MoNA	MoNA:VF-NPL-QEHF028090	[M+K]+	684.211	0	1	N/A	N/A	N/A	InChI=1S/C25H43NO18/c1-7-13(26-9-2-8(3-27)14(33)18(37)15(9)34)17(36)20(39)24(41-7)44-23-12(6-30)42-25(21(40)19(23)38)43-22(11(32)5-29)16(35)10(31)4-28/h2,4,7,9-27,29-40H,3,5-6H2,1H3	N/A	3	positive	UPDATE-SINGLE-ANNOTATED-BRONZE	Bronze	22	spectra_filtered/specs_ms.mgf	lib-00003.mgf	0.752289	MONA	1090300000	82.126	13.47	14	0.00921631	684.211	684.202	1	spectra_filtered/specs_ms.mgf22	1		0	0	CEMXHAPUFJOOSV-UHFFFAOYSA-N	CEMXHAPUFJOOSV	N/A	N/A	N/A	N/A	N/A	N/A
Level 3	E	CCMSLIB00010013015	Porphyra-334	LC-ESI	Orbitrap	Crude	Michael Zwerger	Michael Zwerger	M+H	347.144	0	1			CC(C(C(=O)O)NC1=C(C(=NCC(=O)O)CC(C1)(CO)O)OC)O	InChI=1S/C14H22N2O8/c1-7(18)11(13(21)22)16-9-4-14(23,6-17)3-8(12(9)24-2)15-5-10(19)20/h7,11,16-18,23H,3-6H2,1-2H3,(H,19,20)(H,21,22)/t7-,11+,14?/m0/s1		3	Positive	UPDATE-SINGLE-ANNOTATED-BRONZE	Bronze	785	spectra_filtered/specs_ms.mgf	lib-00045.mgf	0.746854	GNPS-LIBRARY	44490000	1003.69	5.97791	6	0.0020752	347.144	347.146	1	spectra_filtered/specs_ms.mgf785	1		0	0	AWCCBAPDJMUZOK-UHFFFAOYSA-N	AWCCBAPDJMUZOK	N/A	N/A	N/A	Mycosporine derivatives	Mycosporine and Mycosporine-like amino acids	Amino acids and Peptides|Shikimates and Phenylpropanoids
Level 3	F	CCMSLIB00006678131	beta-Carotene	LC-ESI	Orbitrap	Other	S Ding	Su Ding	M	536.437	536.437	1	N/A	N/A	N/A	N/A	N/A	3	Positive	UPDATE-SINGLE-ANNOTATED-BRONZE	Bronze	25	spectra_filtered/specs_ms.mgf	lib-00045.mgf	0.703888	GNPS-LIBRARY	216620000	81.89	0.682673	18	0.000366211	536.437	536.437	1	spectra_filtered/specs_ms.mgf25	1		0	0	N/A	N/A	N/A	N/A	N/A	N/A	N/A	N/A
NA	Removed for contamination	CCMSLIB00003138448	Spectral Match to Decaethylene glycol from NIST14	ESI	QQQ	Isolated	Data from Pieter Dorrestein	Data deposited by abouslimani	M+H	459.286	458.273	1	5579668	N/A	C(COCCOCCOCCOCCOCCOCCOCCOCCOCCO)O	InChI=1S/C20H42O11/c21-1-3-23-5-7-25-9-11-27-13-15-29-17-19-31-20-18-30-16-14-28-12-10-26-8-6-24-4-2-22/h21-22H,1-20H2	N/A	3	Positive	UPDATE-SINGLE-ANNOTATED-BRONZE	Bronze	172	spectra_filtered/specs_ms.mgf	lib-00018.mgf	0.700409	GNPS-NIST14-MATCHES	96260000	90.241	38.5385	9	458.314	459.286	459.304	2	spectra_filtered/specs_ms.mgf172	1		133	13921	DTPCFIHYWYONMD-UHFFFAOYSA-N	DTPCFIHYWYONMD	N/A	N/A	N/A	Glycerolipids	Monoacylglycerols	Fatty acids
1Confidence levels are based off Schymanski et al. ACS ES&T 2014 (doi:10.1021/es5002105)

## Sheet: SI Table 3
	Time (min)	Flow (mL/min)	%A	%B	minutes for segment
	0	0.45	0	100
	1	0.45	0	100	1
	11	0.45	11	89	10
	15.75	0.45	30	70	4.75
	16.25	0.45	80	20	0.5
	18.5	0.45	80	20	2.25
	18.6	0.45	0	100	0.1
	21	0.45	0	100	2.4
	22.5	0.45	0	100	1.5

## Sheet: SI Table 4
	PCC 7806 NH4 Amino acids, peptides, and analogues: 40.0% Benzenesulfonyl compounds: 10.0% Fatty acids and conjugates: 25.0% Fatty amides: 5.0% Guanidines: 5.0% Purines and purine derivatives: 10.0% Pyrimidines and pyrimidine derivatives: 5.0% Number of subclasses: 7 Total compounds: 20	PCC 7806 urea Amino acids, peptides, and analogues: 28.0% Benzenesulfonyl compounds: 8.0% Beta hydroxy acids and derivatives: 4.0% Cyclohexylamines: 4.0% Delta sultones: 4.0% Fatty acids and conjugates: 20.0% Fatty amides: 4.0% Guanidines: 4.0% Organosulfonic acids and derivatives: 4.0% Purines and purine derivatives: 16.0% Pyrimidines and pyrimidine derivatives: 4.0% Number of subclasses: 11 Tot…	PCC 7806 NO3 5'-deoxy-5'-thionucleosides: 1.8% Amines: 1.8% Amino acids, peptides, and analogues: 60.0% Anilides: 1.8% Benzenesulfonamides: 1.8% Beta hydroxy acids and derivatives: 1.8% Carbohydrates and carbohydrate conjugates: 1.8% Carbonyl compounds: 1.8% Ethers: 1.8% Fatty acid esters: 1.8% Fatty acids and conjugates: 1.8% Fatty amides: 1.8% Glycerophosphates: 1.8% Phosphate esters: 1.8% Pter…
	LE19-197.1 NH4 5'-deoxy-5'-thionucleosides: 6.7% Amino acids, peptides, and analogues: 20.0% Carbohydrates and carbohydrate conjugates: 13.3% Fatty acids and conjugates: 33.3% Fatty amides: 6.7% Organosulfonic acids and derivatives: 6.7% Pyridoxines: 6.7% Pyrimidines and pyrimidine derivatives: 6.7% Number of subclasses: 8 Total compounds: 15	LE19-197.1 urea 5'-deoxy-5'-thionucleosides: 3.3% Amino acids, peptides, and analogues: 26.7% Carbohydrates and carbohydrate conjugates: 6.7% Fatty acids and conjugates: 20.0% Fatty amides: 3.3% N-arylamides: 3.3% Organosulfonic acids and derivatives: 3.3% Pterins and derivatives: 6.7% Purines and purine derivatives: 10.0% Pyridoxines: 6.7% Pyrimidines and pyrimidine derivatives: 10.0% Number of …	LE19-197.1 NO3 Alcohols and polyols: 4.2% Amino acids, peptides, and analogues: 25.0% Benzenetriols and derivatives: 4.2% Carbohydrates and carbohydrate conjugates: 4.2% Carbonyl compounds: 4.2% Carboxylic acid derivatives: 4.2% Fatty acids and conjugates: 16.7% Guanidines: 4.2% N-arylamides: 4.2% Pterins and derivatives: 4.2% Purines and purine derivatives: 12.5% Pyrazines: 4.2% Pyrimidines and …
	LE19-10.1 NH4 5'-deoxy-5'-thionucleosides: 5.6% Amines: 2.8% Amino acids, peptides, and analogues: 50.0% Carbonyl compounds: 2.8% Cyclohexylamines: 2.8% Ethers: 2.8% Fatty acids and conjugates: 2.8% Guanidines: 2.8% Imidazoles: 2.8% Olefins: 2.8% Organosulfonic acids and derivatives: 2.8% Pterins and derivatives: 2.8% Purine 2'-deoxyribonucleosides: 2.8% Purines and purine derivatives: 8.3% Pyrim…	LE19-10.1 urea 5'-deoxy-5'-thionucleosides: 4.2% Amines: 4.2% Amino acids, peptides, and analogues: 54.2% Carbonyl compounds: 4.2% Ethers: 4.2% Fatty acids and conjugates: 4.2% Imidazoles: 4.2% Olefins: 4.2% Pterins and derivatives: 4.2% Purine 2'-deoxyribonucleosides: 4.2% Pyrimidines and pyrimidine derivatives: 8.3% Number of subclasses: 11 Total compounds: 24	LE19-10.1 NO3 5'-deoxy-5'-thionucleosides: 1.8% Amines: 3.5% Amino acids, peptides, and analogues: 57.9% Anilides: 1.8% Benzenetriols and derivatives: 1.8% Carbonyl compounds: 1.8% Dicarboxylic acids and derivatives: 1.8% Fatty acids and conjugates: 3.5% Fatty amides: 1.8% Glycerophosphates: 1.8% Guanidines: 3.5% Hydroxycinnamic acids and derivatives: 1.8% Phosphate esters: 1.8% Pterins and deriv…

## Sheet: SI Table 5
name	Analog:Compound_Name	ClassyFire#superclass	ClassyFire#class	ClassyFire#subclass	ClassyFire#most specific class	LE19-10_1-A1	LE19-10_1-A2	LE19-10_1-A3	LE19-10_1-U1	LE19-10_1-U2	LE19-10_1-U3	LE19-197_1-N1	LE19-197_1-N2	LE19-197_1-N3	PCC-7806-A1	PCC7806-A2	PCC7806-A3	PCC-7806-U1	PCC7806-U2	PCC7806-U3	LE19-197_1-A1	LE19-197_1-A2	LE19-197_1-A3	PCC-7806-N1	PCC7806-N2	PCC7806-N3	LE19-10_1-N1	LE19-10_1-N2	LE19-10_1-N3
110		Benzenoids	Benzene and substituted derivatives	Benzenesulfonyl compounds	Benzenesulfonyl compounds	-0.54635	-0.54635	-0.54635	-0.54635	-0.54635	-0.54635	-0.54635	-0.54635	-0.54635	2.81796	1.79833	0.875765	1.76508	2.10064	1.37198	-0.54635	-0.54635	-0.54635	-0.2323	-0.31082	-0.35235	-0.54635	-0.54635	-0.54635
101		Benzenoids	Benzene and substituted derivatives	Benzenesulfonyl compounds	Benzenesulfonyl compounds	-0.47263	-0.47263	-0.47263	-0.47263	-0.47263	-0.47263	-0.47263	-0.47263	-0.47263	3.44793	2.39023	1.81164	1.0931	0.447308	0.491058	-0.47263	-0.47263	-0.47263	-0.37844	-0.3975	-0.39803	-0.47263	-0.47263	-0.47263
507		Benzenoids	Benzene and substituted derivatives			-0.4573	-0.4573	-0.4573	-0.4573	-0.4573	-0.4573	-0.072	0.444549	-0.05926	-0.4573	-0.4573	-0.4573	-0.4573	-0.4573	-0.4573	-0.4573	-0.4573	-0.4573	-0.00434	0.010793	0.120256	3.76681	1.40944	2.61523
304		Benzenoids	Benzene and substituted derivatives	Anilides	Benzanilides	-0.59239	-0.59239	-0.59239	-0.59239	-0.59239	-0.59239	1.0831	0.111265	0.166675	-0.59239	-0.59239	-0.59239	-0.59239	-0.59017	-0.59239	-0.59006	-0.59239	-0.59239	0.414562	0.612177	0.947656	2.67342	2.51715	2.13249
238		Benzenoids	Benzene and substituted derivatives			-0.31293	0.79018	0.04173	-0.40937	-0.41833	-0.68473	0.948924	-0.66482	-1.80155	1.5079	-0.39846	0.701206	1.91274	1.54636	1.97104	-0.85557	-0.91744	-0.92198	-1.12694	-0.78222	-0.71473	0.894623	-1.02303	0.367851
406		Benzenoids	Benzene and substituted derivatives	Benzenesulfonamides	Benzenesulfonamides	-0.30904	-0.3244	-0.41909	-0.41839	-0.30071	-0.42269	0.565557	-0.29406	-0.33263	-0.41824	-0.38498	-0.39753	-0.2561	-0.42092	-0.37645	-0.42269	-0.42269	-0.42269	0.746067	4.54935	0.920214	1.23413	-0.3239	-0.09439
576		Benzenoids			Benzenoids	0.218337	0.121527	-0.12328	0.049345	0.43165	-0.35409	-0.0988	-0.46459	-0.4939	-0.51343	-0.51343	-0.51343	-0.51343	-0.51343	-0.51343	-0.51343	-0.51343	-0.51343	0.08293	-0.18187	-0.09747	4.15369	0.617387	2.30034
575		Benzenoids				0.308672	-0.22715	-0.23701	-0.00957	0.11083	-0.34944	-0.21562	-0.46374	-0.46374	-0.46374	-0.46374	-0.46374	-0.46374	-0.46374	-0.46374	-0.46374	-0.46374	-0.46374	0.094838	-0.17941	-0.11994	4.0397	0.673133	2.60333
191		Benzenoids				-0.42965	-0.44056	-0.47294	-0.45605	-0.38	-0.45681	4.38564	1.56274	0.308924	-0.52132	-0.51869	-0.51874	-0.51658	-0.51478	-0.5102	-0.47796	-0.50046	-0.4952	0.792901	0.357234	0.532586	0.243588	-0.00478	0.307493
294		Benzenoids				-0.43613	-0.43613	-0.43613	-0.43613	-0.43613	-0.43613	-0.43613	-0.43613	-0.43613	0.641718	0.144882	0.440422	2.00047	3.59293	2.33833	-0.43613	-0.43613	-0.43613	-0.43613	-0.43613	-0.43613	-0.43613	-0.43613	-0.43613
148		Benzenoids				2.0233	2.32142	0.593793	-0.49812	0.789008	-0.433	-0.81721	-0.83005	-0.83876	-0.07533	-0.20711	-0.23537	-0.76033	-0.79246	-0.74941	0.886728	1.71515	2.17339	-0.82717	-0.82373	-0.82653	-0.70154	-0.40615	-0.71665
183		Benzenoids	Naphthalenes		Naphthalenes	1.81528	1.6938	0.010835	-0.14669	0.127573	0.043184	-1.07701	-1.11445	-1.13984	1.08599	0.820249	0.619383	-0.91117	-1.00484	-0.87934	0.481066	1.38554	1.47367	-1.10604	-1.09601	-1.10417	-0.73975	0.121469	-0.78382
453		Benzenoids	Phenol ethers		Phenol ethers	0.914482	-0.29606	-0.45243	-0.37594	-0.19547	-0.6224	-0.68173	-0.68173	-0.68173	-0.50464	-0.49528	-0.61691	-0.52482	-0.15156	-0.08383	3.11747	2.1749	1.80805	-0.68173	-0.68173	-0.68173	-0.68173	-0.68173	-0.68173
382		Benzenoids	Phenols	Benzenetriols and derivatives	Acylphloroglucinols and derivatives	-0.27182	-0.27182	-0.27182	-0.27182	-0.27182	-0.27182	4.95692	0.225323	0.303639	-0.27182	-0.27182	-0.27182	-0.27182	-0.27182	-0.27182	-0.27182	-0.27182	-0.27182	-0.27182	-0.27182	-0.27182	0.765934	-0.27182	-0.27182
261		Hydrocarbons	Unsaturated hydrocarbons	Olefins	Azulenes	2.14411	2.62712	2.0126	1.55192	1.87366	0.403805	-0.50479	-0.51244	-0.5123	-0.45295	-0.47918	-0.49383	-0.51255	-0.51201	-0.51124	-0.51338	-0.51338	-0.51338	-0.5008	-0.50766	-0.49476	-0.51207	-0.51338	-0.51315
98		Lipids and lipid-like molecules	Fatty Acyls	Fatty acids and conjugates		1.24542	0.725115	-0.37702	-0.31856	-0.37693	-0.46581	1.6463	-0.82716	-0.87755	1.30749	0.993825	1.3615	-0.49094	-0.62336	0.773335	0.725275	0.457194	1.88699	-1.47988	-1.50904	-1.05818	-0.80505	-1.37348	-0.70543
74		Lipids and lipid-like molecules	Fatty Acyls	Fatty acids and conjugates	Very long-chain fatty acids	1.20981	0.854831	-0.33066	0.077381	-0.18471	-0.58273	0.228944	-1.04112	-1.1208	1.32728	0.962478	1.36164	-0.30169	-0.63764	0.90557	1.09636	0.723668	1.76367	-1.33042	-1.42876	-1.27718	-1.0347	-1.4081	-0.90104
82		Lipids and lipid-like molecules	Fatty Acyls	Fatty acids and conjugates	Very long-chain fatty acids	1.2886	1.01456	-0.22566	0.143944	-0.01679	-0.48181	-0.12558	-1.13341	-1.15438	1.34877	0.748223	1.26485	-0.14831	-0.51059	0.739222	1.05041	0.637964	1.79401	-1.33803	-1.40146	-1.21792	-1.18349	-1.3806	-1.06862
83		Lipids and lipid-like molecules	Fatty Acyls	Fatty acids and conjugates		1.29352	0.959567	-0.23155	0.08932	-0.04377	-0.42108	-0.38217	-1.13682	-1.08316	1.34874	1.05717	1.50798	-0.16368	-0.45617	0.922822	0.830166	0.634957	1.69632	-1.30328	-1.34823	-1.20167	-1.20259	-1.32947	-1.13088
104		Lipids and lipid-like molecules	Fatty Acyls	Fatty acids and conjugates		1.24338	-0.6211	-0.22875	0.022649	-0.09916	-0.33898	0.463914	-1.04565	-1.02158	1.37089	1.02742	1.49731	-0.26783	-0.45053	0.885781	1.22611	0.928317	1.90188	-1.34506	-1.42231	-1.13393	-1.04539	-1.36501	-0.91182
80		Lipids and lipid-like molecules	Fatty Acyls	Fatty acids and conjugates		1.67432	0.301383	-0.57143	-0.16622	-0.55653	-0.6908	3.47477	-0.44352	-0.60708	0.403199	0.421855	0.466279	-0.55921	-0.64566	0.420384	0.340946	0.058873	1.03011	-1.17745	-1.30192	-0.70353	-0.41401	-1.24249	0.084377
106		Lipids and lipid-like molecules	Fatty Acyls	Fatty acids and conjugates		-0.20001	-0.40653	-0.77048	-0.76224	-0.94163	-0.56553	4.0603	0.276103	0.272427	-0.2176	0.755874	0.995197	-0.93613	-0.58823	0.521384	-0.305	-0.33969	1.17558	-0.71359	-0.67821	0.225036	0.288195	-0.69918	0.376898
385		Lipids and lipid-like molecules	Fatty Acyls	Fatty acids and conjugates		-0.29946	-0.29946	-0.29946	-0.29946	-0.29946	-0.29946	4.00458	2.98935	-0.03307	-0.29946	-0.28422	-0.28258	-0.29946	-0.29946	-0.29946	-0.29144	-0.26678	-0.29642	-0.29834	-0.28268	-0.29463	-0.29946	-0.29946	-0.29946
264		Lipids and lipid-like molecules	Fatty Acyls	Fatty acids and conjugates		-0.37157	-0.36682	-0.36936	-0.3877	-0.3713	-0.36941	4.44291	1.97514	0.538468	-0.37473	-0.36928	-0.36639	-0.37714	-0.38101	-0.37705	-0.37779	-0.36085	-0.36258	-0.34978	-0.21172	-0.25922	0.52708	0.173497	-0.10902
410		Lipids and lipid-like molecules	Fatty Acyls			-0.3538	-0.36411	-0.34849	-0.29263	-0.36047	-0.30021	-0.36754	-0.36754	-0.36754	0.853875	0.096742	-0.02603	-0.10337	4.24086	2.37156	-0.35025	-0.36419	-0.36397	-0.36754	-0.36754	-0.36754	-0.36754	-0.36754	-0.36754
587		Lipids and lipid-like molecules	Fatty Acyls	Fatty acids and conjugates		0.982412	3.23327	1.78034	1.45108	1.6831	1.45943	-0.50687	-0.50687	-0.50687	-0.50687	-0.50687	-0.50687	-0.50687	-0.50687	-0.50687	-0.50687	-0.50687	-0.50687	-0.50687	-0.50687	-0.50687	-0.50687	-0.50687	-0.45225
156		Lipids and lipid-like molecules	Fatty Acyls	Fatty acid esters	Fatty acid methyl esters	-0.17175	-0.34578	-0.37518	-0.3745	-0.36048	-0.37641	-0.3877	-0.3877	-0.3877	-0.35697	-0.33491	-0.28675	-0.26213	-0.32265	-0.23642	-0.3877	-0.34753	-0.36099	2.09842	3.565	2.63605	-0.37633	-0.38342	-0.3877
758		Lipids and lipid-like molecules	Fatty Acyls	Fatty amides	N-acyl amines	0.109015	0.496063	1.02324	0.823269	-0.648	-0.648	-0.648	-0.648	-0.648	-0.648	-0.648	-0.648	-0.648	-0.648	-0.648	-0.648	-0.648	-0.648	1.64819	1.4091	2.28162	2.094	-0.648	1.77943
763		Lipids and lipid-like molecules	Glycerophospholipids	Glycerophosphates	Glycerophosphates	0.9824	0.695049	0.662711	-0.0362	0.042621	0.248129	0.730252	-0.54179	-0.76236	-0.86159	-0.80056	-0.84273	-0.83372	-0.85038	-0.83416	-0.86159	-0.86159	-0.86159	2.60522	1.35848	1.60472	1.31984	-0.13439	1.41797
25	Beta-Carotene	Lipids and lipid-like molecules			Lipids and lipid-like molecules	-0.36897	0.914664	-0.3359	-0.36897	-0.07186	-0.36897	4.60712	-0.35176	-0.36897	-0.36897	-0.36897	-0.36897	-0.36897	-0.36565	-0.14822	-0.36017	-0.36897	-0.36897	-0.31105	-0.34637	0.196325	1.49436	-0.36315	0.206937
448		Lipids and lipid-like molecules				-0.33478	-0.33478	-0.33478	-0.33478	-0.33478	-0.33478	-0.33478	-0.33478	-0.33478	-0.33478	-0.33478	-0.33478	-0.33478	-0.33478	-0.33478	-0.33478	-0.33478	-0.33478	-0.33478	-0.33478	-0.33478	3.95383	1.62201	2.45894
291		Lipids and lipid-like molecules				2.23761	3.15907	1.46024	0.731527	1.12821	0.740051	-0.14358	-0.16665	-0.51969	-0.74174	-0.74174	-0.74174	-0.74174	-0.74174	-0.74174	-0.54839	-0.44397	-0.29902	-0.74174	-0.74174	-0.74174	0.69915	-0.29388	0.505596
591		Lipids and lipid-like molecules	Prenol lipids			-0.30939	-0.30939	-0.30939	-0.30939	-0.30939	-0.30939	-0.30939	-0.30939	-0.30939	-0.30939	-0.30939	-0.30939	-0.30939	-0.30939	-0.30939	-0.30939	-0.30939	-0.30939	-0.30939	-0.30939	-0.30939	4.0972	0.573978	2.75429
592		Lipids and lipid-like molecules	Prenol lipids			-0.30904	-0.30904	-0.30904	-0.30904	-0.30904	-0.30904	-0.30904	-0.30904	-0.30904	-0.30904	-0.30904	-0.30904	-0.30904	-0.30904	-0.30904	-0.30904	-0.30904	-0.30904	-0.30904	-0.30904	-0.30904	4.1029	0.565645	2.74847
97		Lipids and lipid-like molecules	Steroids and steroid derivatives			1.18007	0.803463	-0.31048	-0.02669	-0.18887	-0.50546	1.34223	-0.80889	-0.81755	1.16008	0.527988	1.2379	-0.43908	-0.6066	0.680109	1.05735	0.776103	2.12206	-1.39609	-1.69522	-1.12067	-1.04616	-1.41695	-0.82926
187			Carboxylic acids and derivatives	Amino acids, peptides, and analogues		-0.20216	-0.11748	-0.47972	-0.80688	-0.5593	-0.745	0.637538	-0.16747	-0.77862	0.012606	-0.20661	0.301133	0.128292	-0.11451	0.218547	0.618442	0.853736	1.38542	-1.16334	-1.03456	-1.04591	-0.60947	-1.05423	-0.74227
109						-0.53473	-0.54723	-0.56026	-0.55802	-0.53307	-0.56021	1.38431	-0.24221	-0.31448	-0.54318	-0.54491	-0.55607	-0.53637	-0.55669	-0.54863	-0.56147	-0.561	-0.55625	2.24577	-0.12808	1.58297	2.97314	0.941771	1.47297
332						1.77124	1.61922	0.769142	0.234963	0.222058	0.356999	0.776701	1.54859	-0.25406	-0.67459	-0.73655	-0.72114	-0.90185	-0.87967	-0.89931	-1.00148	-1.01961	-0.9876	0.069836	-0.14165	-0.2172	2.04818	-0.18156	1.91246
328						1.85431	1.60058	0.739262	0.224428	0.24729	0.405483	0.794102	1.56857	-0.28459	-0.67122	-0.73026	-0.69084	-0.91337	-0.88235	-0.90251	-1.00497	-1.01178	-0.99226	0.083948	-0.17194	-0.21223	2.01616	-0.19789	1.85337
641						0.586632	-0.04247	-0.39308	-0.08332	0.192573	-0.31293	-0.58788	-0.5476	-0.58788	-0.58788	-0.58788	-0.58788	-0.58788	-0.58788	-0.58788	-0.58788	-0.58788	-0.58788	3.45919	1.38933	0.664646	2.19068	-0.2874	1.41409
740						-0.47344	0.269192	-0.56241	-0.19241	0.167667	0.007384	1.68637	0.212552	0.176623	-0.40165	-0.88743	-0.8825	-0.83148	-0.56669	-0.12101	-1.00142	-1.00142	0.103564	3.08605	1.31047	1.69359	1.1295	-0.58911	0.489182
60						-0.56991	-0.57058	-0.57306	-0.57407	-0.57361	-0.57304	1.1386	0.098108	-0.06452	-0.57121	-0.57131	-0.57364	-0.57333	-0.57373	-0.57352	-0.57257	-0.57296	-0.5715	1.09045	0.035589	0.707074	2.86016	2.09238	2.35266
642						-0.00802	-0.27742	-0.35712	-0.05809	0.148869	-0.48221	-0.48221	-0.48221	-0.48221	-0.48221	-0.48221	-0.48221	-0.48221	-0.48221	-0.48221	-0.48221	-0.48221	-0.48221	3.85844	0.891425	-0.06784	2.35595	-0.11238	1.3415
578						0.565651	0.259182	-0.08379	0.100596	0.339691	-0.1161	-0.16686	-0.48302	-0.54594	-0.49597	-0.4997	-0.49819	-0.48117	-0.50246	-0.51261	-0.61637	-0.61637	-0.52142	0.053548	-0.19815	-0.19924	3.91269	0.591146	2.55313
644						-0.47823	-0.47823	-0.47823	-0.47823	-0.47823	-0.46527	0.86206	-0.32374	-0.17991	-0.47823	-0.47823	-0.47823	-0.47823	-0.47823	-0.47823	-0.47823	-0.47823	-0.47823	3.73104	1.87354	1.93045	0.031049	-0.22679	0.897433
271						-0.63581	-0.65321	-0.56307	-0.63773	-0.60974	-0.55293	-0.35532	-0.61591	-0.64115	-0.37135	-0.43448	-0.27364	0.382943	0.31486	0.348776	-0.65321	-0.65321	-0.65321	0.557969	1.0821	0.913639	3.66652	1.86672	1.13005
797						-0.35266	-0.16478	-0.66929	-0.69047	-0.4894	-0.78859	-0.73228	-1.02983	-1.0347	0.148987	0.488921	0.408377	1.33812	0.422124	1.19906	-1.0347	-1.0347	-1.0347	1.26947	1.3185	1.50961	2.06755	0.626108	1.35969
79						-0.37378	-0.34928	-0.51685	-0.44471	-0.42311	-0.48939	4.59945	0.975908	0.898027	-0.32935	-0.35113	-0.31787	-0.43969	-0.53886	-0.34211	-0.4487	-0.45408	-0.36673	0.215044	-0.31345	0.20748	0.336464	-0.23843	0.760219
128						-0.34274	-0.35322	-0.34458	-0.34262	-0.34363	-0.35322	-0.3449	-0.34762	-0.35065	-0.35322	-0.35322	-0.35322	-0.34138	-0.34626	-0.35322	-0.35322	-0.35322	-0.35322	2.12506	3.51752	2.68678	-0.33099	-0.32236	-0.33299
399						2.29746	2.52665	1.6385	0.736689	0.666215	1.18732	-0.73972	-0.65269	-0.74191	-0.50771	-0.54837	-0.49801	-0.54638	-0.54339	-0.54641	-0.74191	-0.74191	-0.74191	-0.6454	-0.62703	-0.61679	1.2361	0.501462	0.873859
357						-0.16408	-0.14579	-0.22704	-0.3073	-0.29928	-0.25726	1.43169	4.76576	0.06285	-0.42406	-0.40515	-0.40579	-0.39883	-0.40334	-0.4033	-0.25553	-0.22213	-0.02845	-0.42271	-0.41109	-0.41121	0.22906	-0.12656	-0.01918
663						1.85665	1.46022	1.21418	-0.15228	0.301522	0.345486	-0.02963	-0.13765	-1.22736	-1.13332	-1.15853	-1.14143	-1.17272	-1.29138	-1.23344	1.20741	0.834407	1.56822	-0.69011	-0.18934	-0.5234	1.81782	-0.9648	0.096001
412						-0.28461	-0.28611	-0.29183	-0.29183	-0.28886	-0.28584	0.130686	-0.20631	-0.26567	-0.28683	-0.28765	-0.28624	-0.28846	-0.29183	-0.28759	-0.28699	-0.29183	-0.29183	-0.06673	4.86597	1.25467	-0.04368	-0.23493	-0.24125
160						-0.57623	-0.05464	-1.07586	-0.77984	-0.57631	-1.16954	2.19849	-0.21267	-1.21688	0.549479	-0.16025	0.165104	1.20367	0.634416	1.739	-0.67395	-0.56817	-0.26544	1.25917	1.62871	1.74968	-0.17726	-1.41852	-0.80449
358						0.205406	0.068378	0.051398	-0.17996	-0.08048	-0.03187	0.756657	4.93049	-0.13717	-0.28964	-0.31105	-0.31912	-0.2606	-0.3151	-0.31522	-0.41385	-0.396	0.145659	-0.41322	-0.39869	-0.40648	-0.19695	-0.29873	-0.30708
727						2.72638	2.90447	2.33174	0.55661	0.57604	0.680976	-0.41307	-0.44183	-0.49601	-0.49619	-0.49174	-0.49244	-0.50922	-0.50643	-0.51151	-0.463	-0.50626	-0.33474	-0.42732	-0.42042	-0.4389	-0.45361	-0.49785	-0.46282
213						-0.55917	-0.53268	-0.5514	-0.51354	-0.50931	-0.55055	3.87469	2.68702	0.502398	0.056255	-0.23158	-0.37027	-0.55898	-0.51526	-0.57101	0.174175	0.40173	0.233032	-0.51307	-0.41263	-0.43893	-0.44416	-0.51454	-0.46993
263						0.552711	2.59845	2.80367	2.01692	1.09685	1.25138	-0.50745	-0.51776	-0.5306	-0.43536	-0.5212	-0.40436	-0.536	-0.53279	-0.52772	-0.53804	-0.53804	-0.53804	-0.53777	-0.53697	-0.53766	-0.15636	-0.46853	-0.34206
292						-0.29043	-0.28738	-0.29079	-0.29107	-0.23642	0.154957	0.615751	-0.11431	-0.27281	-0.28832	-0.2868	-0.28782	-0.2871	-0.27411	-0.27659	-0.28852	4.98078	-0.03147	-0.2755	-0.29582	-0.29344	0.315899	-0.26904	-0.24518
339						-0.38952	-0.38664	-0.38952	-0.38952	-0.38952	-0.38952	-0.37096	-0.38712	-0.38952	-0.38952	-0.38952	-0.38952	-0.38952	-0.38952	-0.38952	0.088624	-0.17657	0.083115	-0.3816	-0.38098	-0.38521	-0.37761	-0.38396	-0.36165
92				Fatty amides		1.32915	0.740531	-0.284	-0.23204	-0.27911	-0.39662	1.18568	-0.9479	-0.927	1.22543	0.839236	1.4688	-0.42679	-0.48435	0.875428	0.866917	0.675306	1.86418	-1.51443	-1.55239	-1.15939	-0.93758	-1.41838	-0.67604
411			Oxathianes	Delta sultones	Delta sultones	-0.3682	-0.37569	-0.37284	-0.36929	-0.37715	-0.37383	-0.37715	-0.37715	-0.37715	1.57508	0.052707	0.360823	-0.16122	4.26731	1.78666	-0.37543	-0.37638	-0.37715	-0.37715	-0.36937	-0.37715	-0.37715	-0.37715	-0.37715
253	5’-Methylthioadenosine	Nucleosides, nucleotides, and analogues	5'-deoxyribonucleosides	5'-deoxy-5'-thionucleosides	5'-deoxy-5'-thionucleosides	1.12007	2.79594	1.29869	0.54294	0.624528	0.752811	0.378785	-0.95531	-0.90258	0.707824	0.416951	0.732389	-0.93387	-0.58049	-0.75124	1.58122	-0.02507	0.81972	-1.30051	-1.0666	-0.82619	-0.71238	-0.97603	-0.8608
330		Nucleosides, nucleotides, and analogues	5'-deoxyribonucleosides	5'-deoxy-5'-thionucleosides	5'-deoxy-5'-thionucleosides	3.31638	2.7256	1.67132	-0.32528	-0.14706	-0.00218	0.056407	0.317129	-0.44392	-0.12554	-0.2205	-0.13134	-0.80723	-0.74713	-0.77403	-0.77681	-0.77628	-0.72287	0.024133	-0.20232	-0.21167	0.209143	-0.36301	0.373179
405		Nucleosides, nucleotides, and analogues	5'-deoxyribonucleosides	5'-deoxy-5'-thionucleosides	5'-deoxy-5'-thionucleosides	-0.49653	-0.49653	-0.49653	-0.49653	-0.49653	-0.49653	0.40362	-0.39685	0.360229	-0.49653	-0.49653	-0.49653	-0.49653	-0.49653	-0.49653	0.01684	0.688566	-0.0451	-0.49653	-0.49653	-0.49653	-0.49653	-0.49653	-0.49653
266		Nucleosides, nucleotides, and analogues				-0.94533	-0.42621	-1.09196	0.570136	0.450508	0.665155	0.973898	1.19325	1.01331	1.98714	1.99283	2.42587	-0.50484	-0.31375	-0.39469	-0.90892	-0.79409	-0.9773	-0.88134	-0.81351	-0.63825	-0.04059	-1.04135	-0.1937
236		Nucleosides, nucleotides, and analogues	Purine nucleosides		Purine nucleosides	0.551616	0.689982	0.530664	-0.45115	-0.06834	-0.32143	-0.58647	-0.8804	-1.16369	2.12968	1.62004	2.11748	1.60099	0.802889	1.3536	-1.11593	-1.16257	-1.11188	-0.68468	-0.56513	-0.4672	-0.07772	-0.47491	-0.3522
337		Nucleosides, nucleotides, and analogues	Purine nucleosides		Purine nucleosides	0.851468	1.68223	0.726117	0.263219	0.350344	0.227774	-0.50868	-1.07747	-1.30292	0.712579	0.438453	0.715551	0.538727	0.188014	0.277371	-0.47597	-0.57458	-0.45551	-1.46893	-1.43414	-1.43492	-0.86896	-1.06518	-0.93845
242		Nucleosides, nucleotides, and analogues	Purine nucleosides	Purine 2'-deoxyribonucleosides	Purine 2'-deoxyribonucleosides	1.56502	2.29617	1.34169	0.938921	1.10232	1.00926	-1.1489	-1.1356	-1.15863	0.808075	0.551677	0.840579	0.35252	0.247855	0.241335	-1.17122	-1.16316	-1.18246	-0.42944	-0.23794	-0.14428	0.230556	-0.36861	0.046229
353		Nucleosides, nucleotides, and analogues	Purine nucleosides		Purine nucleosides	-0.7292	-0.61201	-0.7192	-0.55147	-0.5725	-0.6401	3.95762	-0.68133	-0.75752	1.04724	0.608393	0.696888	0.9393	0.514723	0.651319	-0.76229	-0.77284	-0.73664	0.388916	0.147705	0.19529	0.194093	-0.70742	0.797889
239		Nucleosides, nucleotides, and analogues	Purine nucleosides		Purine nucleosides	-0.25178	-0.19377	-0.29885	-0.30602	-0.30157	-0.29967	0.978617	4.87257	0.676966	-0.28632	-0.28761	-0.28115	-0.30195	-0.2958	-0.30079	-0.30602	-0.30602	-0.28555	-0.29631	-0.23757	-0.25489	-0.08268	-0.1746	-0.26114
347		Nucleosides, nucleotides, and analogues	Purine nucleosides		Purine nucleosides	-0.82957	-0.78379	-0.81009	-0.77711	-0.77004	-0.7837	0.908086	0.113219	-0.10722	-0.83367	-0.83367	-0.83367	-0.83367	-0.83367	-0.83367	1.12463	1.73742	1.82008	-0.83367	-0.83367	-0.83367	1.87236	0.439278	0.961241
327		Nucleosides, nucleotides, and analogues	Pyrimidine nucleosides		Pyrimidine nucleosides	-0.14305	0.061932	-0.35491	-0.76466	-0.78189	-0.78975	-0.80633	-1.1037	-1.23927	1.67635	1.38157	1.69237	0.976715	0.942066	0.835377	0.836134	0.553726	1.004	-1.10611	-1.0286	-1.03451	-1.05165	-1.16276	-1.09319
359		Nucleosides, nucleotides, and analogues	Pyrimidine nucleosides		Pyrimidine nucleosides	-0.23637	-0.11718	-0.29081	-0.38154	-0.42448	-0.49948	-0.7394	-0.70718	-0.71486	0.797502	0.831973	0.314158	1.20327	4.08703	0.840079	0.012152	-0.15407	-0.12608	-0.79235	-0.79609	-0.79981	-0.75878	-0.77503	-0.81088
373	3-Deazauridine	Nucleosides, nucleotides, and analogues	Pyrimidine nucleosides		Pyrimidine nucleosides	-0.15936	-0.04844	-0.12791	-0.38427	-0.30507	-0.47046	-0.66316	-0.66451	-0.66408	-0.06911	-0.21745	-0.11691	-0.46409	-0.367	-0.47981	1.17917	0.082664	0.785856	-0.66656	-0.66656	-0.66656	-0.66485	-0.66567	-0.66656
267		Nucleosides, nucleotides, and analogues	Pyrimidine nucleosides		Pyrimidine nucleosides	0.134482	0.714289	0.531751	-0.24143	-0.27117	-0.33767	-0.53865	-0.33632	-0.53865	-0.42397	-0.43192	-0.53865	-0.53048	-0.38665	-0.53268	-0.52531	-0.52105	-0.52982	-0.39872	-0.32339	-0.21414	3.52024	1.59367	2.65194
579		Organic acids and derivatives	Carboxylic acids and derivatives	Amino acids, peptides, and analogues	Phenylalanine and derivatives	0.571734	0.244756	-0.04771	0.089205	0.330809	-0.05601	-0.17686	-0.46668	-0.52304	-0.46921	-0.52321	-0.47957	-0.5387	-0.54131	-0.54129	-0.58203	-0.57501	-0.49834	0.007882	-0.23947	-0.25909	3.99209	0.559842	2.46259
762		Organic acids and derivatives	Carboxylic acids and derivatives	Amino acids, peptides, and analogues	Alpha amino acids	0.131747	-0.00696	-0.1119	-0.0483	0.240192	-0.09261	-0.46664	-0.46664	-0.46664	-0.46664	-0.46664	-0.46664	-0.46664	-0.46664	-0.46664	-0.46664	-0.46664	-0.46664	-0.17434	-0.13397	-0.09998	3.53817	0.464735	3.29276
634		Organic acids and derivatives	Carboxylic acids and derivatives	Amino acids, peptides, and analogues		1.04893	0.050976	0.048795	0.274974	0.460077	-0.26616	0.154003	-0.57411	-0.57411	-0.57411	-0.57411	-0.57411	-0.57411	-0.57411	-0.57411	-0.57411	-0.57411	-0.57411	0.013318	-0.09817	-0.09564	3.83207	0.128848	2.48557
744		Organic acids and derivatives	Carboxylic acids and derivatives	Amino acids, peptides, and analogues		0.599367	1.07764	0.261204	0.393743	1.12529	0.192864	-0.38655	-0.40779	-0.58616	-0.61191	-0.61191	-0.61191	-0.61191	-0.61191	-0.61191	-0.61191	-0.61191	-0.61191	-0.3676	-0.55408	-0.47628	3.56761	0.589086	2.26222
796		Organic acids and derivatives	Carboxylic acids and derivatives	Amino acids, peptides, and analogues	Alpha amino acids	1.41846	2.38545	0.69995	-0.15593	0.045617	-0.21356	-0.42388	-0.80547	-0.81937	-0.42607	-0.41408	-0.40006	-0.78297	-0.77227	-0.78125	-0.81937	-0.81937	-0.81937	0.723748	0.384221	0.476406	2.68574	0.509091	1.58243
748		Organic acids and derivatives	Carboxylic acids and derivatives		Gamma amino acids and derivatives	-0.08584	-0.08396	-0.26729	-0.19909	-0.17782	-0.15863	0.24413	-0.29985	-0.48574	-0.53235	-0.60794	-0.5455	-0.44836	-0.54116	-0.51996	-0.38058	-0.3328	-0.27486	-0.44048	-0.42055	-0.41652	3.54323	0.936706	3.19977
717		Organic acids and derivatives	Carboxylic acids and derivatives	Amino acids, peptides, and analogues	Alpha amino acids and derivatives	-0.32271	-0.32271	-0.32271	-0.32271	-0.32271	-0.32271	-0.32271	-0.32271	-0.32271	-0.32271	-0.32271	-0.32271	-0.32271	-0.32271	-0.32271	-0.32271	-0.32271	-0.32271	-0.32271	-0.32271	-0.32271	3.77605	0.897081	3.07201
631		Organic acids and derivatives	Carboxylic acids and derivatives	Amino acids, peptides, and analogues	Alpha amino acids	0.532617	-0.25105	0.596677	-0.03674	0.284512	1.08739	-0.06551	-0.55013	-0.60502	-0.6677	-0.44275	-0.47802	-0.6677	-0.59688	-0.333	-0.6677	-0.59334	-0.54758	-0.07504	-0.13203	-0.03299	2.92835	-0.16081	3.40667
531		Organic acids and derivatives	Carboxylic acids and derivatives	Amino acids, peptides, and analogues		-0.33151	-0.33151	-0.33151	-0.33151	-0.33151	-0.33151	-0.33151	-0.33151	-0.33151	-0.33151	-0.33151	-0.33151	-0.33151	-0.33151	-0.33151	-0.33151	-0.33151	-0.33151	-0.33151	-0.33151	-0.33151	3.59262	1.19821	3.16541
594		Organic acids and derivatives	Carboxylic acids and derivatives	Amino acids, peptides, and analogues		-0.30103	-0.30377	-0.30223	-0.297	-0.28685	-0.2964	-0.31256	-0.31256	-0.31256	-0.31256	-0.31256	-0.31256	-0.31256	-0.31256	-0.31256	-0.31256	-0.31256	-0.31256	-0.31256	-0.31256	-0.31256	4.12638	0.575828	2.71116
572		Organic acids and derivatives	Carboxylic acids and derivatives	Amino acids, peptides, and analogues	Alpha amino acids and derivatives	-0.31505	-0.22541	-0.20606	-0.23685	-0.23226	-0.19658	-0.38493	-0.38493	-0.38493	-0.38493	-0.38493	-0.38493	-0.38493	-0.38493	-0.38493	-0.38493	-0.38493	-0.38493	-0.28789	-0.34901	-0.27116	3.087	1.48095	3.52635
761		Organic acids and derivatives	Carboxylic acids and derivatives	Amino acids, peptides, and analogues	Proline and derivatives	0.955194	1.4786	0.956554	0.350406	0.519063	0.50581	0.545803	-0.62403	-0.79194	-0.67167	-0.9418	-0.68524	-0.81955	-0.76069	-0.79394	-1.00122	-1.00122	-0.92167	1.18275	1.1389	1.72592	1.7664	-0.62248	1.51372
456		Organic acids and derivatives	Carboxylic acids and derivatives	Amino acids, peptides, and analogues	Alpha amino acid esters	-0.35337	-0.35337	-0.35337	-0.35337	-0.35337	-0.35337	-0.35337	-0.35337	-0.35337	-0.35337	-0.35337	-0.35337	-0.35337	-0.35337	-0.35337	-0.35337	-0.35337	-0.35337	-0.21115	-0.2837	-0.1959	3.26577	1.47204	3.37373
590		Organic acids and derivatives	Carboxylic acids and derivatives	Amino acids, peptides, and analogues	Alpha amino acids	1.81318	0.752115	0.551815	0.475086	1.08287	0.196751	1.16188	-0.34944	-0.57982	-0.66694	-0.90685	-0.83477	-0.83699	-0.81199	-0.81667	-0.92445	-0.92489	-0.58152	0.342834	-0.12402	-0.11503	2.93192	0.296846	1.53392
722		Organic acids and derivatives	Carboxylic acids and derivatives	Amino acids, peptides, and analogues		-0.30991	-0.31338	-0.31338	-0.30879	-0.30714	-0.3096	-0.31338	-0.31338	-0.31338	-0.31338	-0.31338	-0.31338	-0.31338	-0.31338	-0.31338	-0.31338	-0.31338	-0.31338	-0.31338	-0.31338	-0.31338	4.19801	0.766801	2.5383
760		Organic acids and derivatives	Carboxylic acids and derivatives		Proline and derivatives	0.966184	1.49947	1.05408	0.173307	0.534597	0.56826	0.459509	-0.55018	-0.77935	-0.79282	-0.95508	-0.68711	-0.76605	-0.83718	-0.88145	-0.95508	-0.95508	-0.88605	1.10968	1.07077	1.83083	1.71097	-0.63598	1.569
626		Organic acids and derivatives	Carboxylic acids and derivatives			-0.28688	-0.28688	-0.28597	-0.28688	-0.28688	-0.28545	-0.28688	-0.28688	-0.28688	-0.28688	-0.28688	-0.28688	-0.28688	-0.28688	-0.28688	-0.28688	-0.28688	-0.28688	-0.28688	-0.28688	-0.28688	3.41855	-0.18339	3.64773
316		Organic acids and derivatives	Carboxylic acids and derivatives	Amino acids, peptides, and analogues	N-acyl-alpha amino acids and derivatives	-0.17265	-0.14064	-0.19123	-0.12372	-0.13487	-0.15122	-0.39496	-0.39496	-0.39496	-0.39496	-0.39496	-0.39496	-0.39496	-0.39496	-0.39496	-0.39496	-0.39496	-0.39496	-0.39496	-0.39496	-0.39496	2.81551	1.4725	3.73555
625		Organic acids and derivatives	Carboxylic acids and derivatives	Amino acids, peptides, and analogues		-0.28625	-0.28625	-0.28625	-0.28625	-0.28625	-0.28625	-0.28625	-0.28625	-0.28625	-0.28625	-0.28625	-0.28625	-0.28625	-0.28625	-0.28625	-0.28625	-0.28625	-0.28625	-0.28625	-0.28625	-0.28625	3.37747	-0.19365	3.68628
589		Organic acids and derivatives	Carboxylic acids and derivatives	Amino acids, peptides, and analogues		-0.31771	-0.3284	-0.31497	-0.20423	-0.15003	-0.25128	-0.35464	-0.35464	-0.35464	-0.35464	-0.35464	-0.35464	-0.35464	-0.35464	-0.35464	-0.35464	-0.35464	-0.35464	-0.35464	-0.35464	-0.35464	2.91749	1.26617	3.76642
503		Organic acids and derivatives	Carboxylic acids and derivatives	Amino acids, peptides, and analogues	Phenylalanine and derivatives	-0.45504	-0.45504	-0.45504	-0.45504	-0.45504	-0.45504	-0.06413	0.451342	-0.06378	-0.45504	-0.45504	-0.45504	-0.45504	-0.45504	-0.45504	-0.45504	-0.45504	-0.45504	-0.02175	0.005465	0.102114	3.78017	1.38623	2.61509
506		Organic acids and derivatives	Carboxylic acids and derivatives	Amino acids, peptides, and analogues	Alpha amino acids and derivatives	-0.36176	-0.36176	-0.36176	-0.36176	-0.36176	-0.36176	-0.05667	-0.3185	-0.35042	-0.36176	-0.36176	-0.36176	-0.36176	-0.36176	-0.36176	-0.36176	-0.36176	-0.36176	-0.33719	-0.29638	-0.33245	3.64688	1.81731	2.73906
586		Organic acids and derivatives	Carboxylic acids and derivatives	Amino acids, peptides, and analogues	Alpha amino acids	1.86149	0.793607	0.592018	0.514796	1.12649	0.234671	1.20601	-0.31504	-0.5469	-0.63457	-0.80607	-0.85224	-0.80572	-0.78055	-0.78527	-0.89374	-0.89418	-0.54861	-0.0593	-0.29114	-0.27083	3.04788	0.348021	1.33218
276		Organic acids and derivatives	Carboxylic acids and derivatives	Dicarboxylic acids and derivatives	Dicarboxylic acids and derivatives	0.992273	1.59171	0.291039	0.706213	1.22554	0.756321	-0.63628	-0.64548	-0.63824	-0.64283	-0.62097	-0.60972	-0.65036	-0.63284	-0.62285	-0.66055	-0.65132	-0.65311	-0.62192	-0.62724	-0.60779	2.93671	1.01016	1.96475
437		Organic acids and derivatives	Carboxylic acids and derivatives	Amino acids, peptides, and analogues		1.23106	2.38496	0.656532	0.026915	0.807584	-0.01723	0.772144	-0.5508	-0.65887	-0.57764	-0.51467	-0.64355	-0.69419	-0.59558	-0.68013	-0.69961	-0.62369	-0.56288	-0.49228	-0.64793	-0.5693	3.05871	0.17205	1.4549
645		Organic acids and derivatives	Carboxylic acids and derivatives	Amino acids, peptides, and analogues	Alpha amino acids	0.843056	0.490785	0.082059	0.109878	0.439031	0.272971	-0.52799	-0.46257	-0.52353	-0.66947	-0.69393	-0.6659	-0.7899	-0.79006	-0.77315	-0.78526	-0.75987	-0.8027	3.09533	1.26424	0.648925	2.04643	-0.13399	1.48664
152		Organic acids and derivatives	Carboxylic acids and derivatives		Alpha amino acids and derivatives	-0.45422	-0.25487	-0.41872	-0.39856	-0.27742	-0.42825	-0.18103	-0.19846	-0.29601	-0.46064	-0.47166	-0.48298	-0.47261	-0.48298	-0.48298	-0.48298	-0.48298	-0.33743	-0.0621	1.44888	0.908645	4.36028	0.593923	1.09376
759		Organic acids and derivatives	Carboxylic acids and derivatives	Amino acids, peptides, and analogues		-0.65675	-0.58379	-0.69375	-0.6455	-0.56239	-0.6778	-0.50703	-0.69375	-0.69375	-0.43823	-0.40048	-0.34719	0.154582	0.153785	0.257595	-0.69375	-0.69375	-0.69375	1.06176	1.28143	1.9984	2.29221	1.49527	2.36788
638		Organic acids and derivatives	Carboxylic acids and derivatives	Amino acids, peptides, and analogues	Amino acids and derivatives	-0.27408	-0.27408	-0.27408	-0.27408	-0.27408	-0.27408	-0.27408	-0.27408	-0.27408	-0.27408	-0.27408	-0.27408	-0.27408	-0.27408	-0.27408	-0.27408	-0.27408	-0.27408	-0.27408	-0.27408	-0.27408	2.14066	-0.10184	4.53919
559		Organic acids and derivatives	Carboxylic acids and derivatives	Amino acids, peptides, and analogues		-0.33951	-0.33951	-0.33951	-0.33951	-0.33951	-0.33951	-0.33951	-0.33951	-0.33951	-0.33951	-0.33951	-0.33951	-0.33951	-0.33951	-0.33951	-0.33951	-0.33951	-0.33951	-0.33951	-0.33951	-0.33951	3.87182	2.36062	1.91575
822		Organic acids and derivatives	Carboxylic acids and derivatives	Amino acids, peptides, and analogues		0.913817	0.815453	0.198267	0.566573	1.50095	0.167199	0.351356	-0.80391	-0.80391	-0.80391	-0.80391	-0.68431	-0.80391	-0.80391	-0.80391	-0.80391	-0.80391	-0.80391	3.13337	1.22166	0.946856	0.917598	-0.50745	0.827316
800		Organic acids and derivatives	Carboxylic acids and derivatives	Amino acids, peptides, and analogues	Alpha amino acids	-0.33748	-0.05822	-0.55429	-0.74338	-0.48447	-0.72517	-0.70812	-1.06693	-1.06726	0.162293	0.536088	0.540735	1.20264	0.38998	1.13855	-1.08614	-1.03373	-1.03998	1.26281	1.29774	1.51935	2.07041	0.610017	1.39536
637		Organic acids and derivatives	Carboxylic acids and derivatives	Amino acids, peptides, and analogues	Alpha amino acid esters	-0.26428	-0.26428	-0.26428	-0.26428	-0.26428	-0.26428	-0.26428	-0.26428	-0.26428	-0.26428	-0.26428	-0.26428	-0.26428	-0.26428	-0.26428	-0.26428	-0.26428	-0.26428	-0.26428	-0.26428	-0.26428	1.68437	-0.08305	4.74129
798		Organic acids and derivatives	Carboxylic acids and derivatives	Amino acids, peptides, and analogues		-0.35414	-0.16082	-0.66985	-0.69691	-0.49351	-0.78732	-0.72883	-1.0303	-1.03626	0.147801	0.464056	0.409452	1.33943	0.438147	1.21674	-1.03849	-1.03332	-1.03235	1.25975	1.3185	1.50887	2.04778	0.639635	1.37419
791		Organic acids and derivatives	Carboxylic acids and derivatives	Amino acids, peptides, and analogues		-0.24384	0.774059	1.18871	1.03262	1.95377	1.51408	-0.825	-0.0632	-0.166	-0.825	-0.825	-0.825	-0.825	-0.825	-0.825	-0.825	-0.825	-0.825	-0.18028	-0.16032	0.217957	1.63034	0.942053	2.28505
272		Organic acids and derivatives	Carboxylic acids and derivatives			-0.31258	-0.21663	0.298911	-0.05656	-0.03673	-0.41361	-0.38384	-0.44945	-0.40792	-0.50368	-0.48371	-0.51286	-0.50529	-0.51202	-0.50638	-0.51522	-0.48997	-0.50132	0.820092	0.380942	0.074885	3.80066	2.77711	0.183695
776		Organic acids and derivatives	Carboxylic acids and derivatives	Amino acids, peptides, and analogues	Histidine and derivatives	-0.22682	-0.22682	-0.22682	0.066419	-0.22682	-0.22682	-0.22682	-0.22682	-0.22682	-0.22682	-0.22682	-0.22682	-0.22682	-0.22682	-0.22682	-0.22682	-0.22682	-0.22682	-0.22682	-0.22682	-0.22682	5.06597	-0.22682	0.311215
792		Organic acids and derivatives	Carboxylic acids and derivatives	Amino acids, peptides, and analogues		-0.43394	-0.43394	-0.43394	-0.43394	-0.43394	-0.43394	-0.43394	-0.43394	-0.43394	-0.43394	-0.43394	-0.43394	-0.43394	-0.43394	-0.43394	-0.43394	-0.43394	-0.43394	2.75436	2.57947	2.88209	0.488084	-0.09348	0.502124
754		Organic acids and derivatives	Carboxylic acids and derivatives		Alpha amino acids and derivatives	-0.65119	-0.65119	-0.63276	-0.63377	-0.65119	-0.61937	-0.65119	-0.65119	-0.65119	-0.07587	-0.30661	-0.15402	0.386517	0.385555	0.502344	-0.65119	-0.65119	-0.65119	2.15187	2.41846	2.95311	0.493659	0.188663	0.756475
789		Organic acids and derivatives	Carboxylic acids and derivatives	Amino acids, peptides, and analogues	Histidine and derivatives	2.93616	2.51174	0.245746	0.891672	1.43564	1.05575	-0.57091	-0.67571	-0.68269	-0.67025	-0.68244	-0.68615	-0.64905	-0.68209	-0.68418	-0.67158	-0.68845	-0.57094	0.399307	0.807812	0.138504	0.421491	-0.55887	-0.35889
325		Organic acids and derivatives	Carboxylic acids and derivatives	Amino acids, peptides, and analogues		-0.79172	-0.11046	-0.74964	-0.21157	-0.09715	-0.40844	2.95563	1.24252	-0.13322	-0.56168	-0.74824	-0.71065	-0.3574	-0.51938	-0.45687	-1.21027	-1.06531	-0.92097	0.10091	0.34876	0.565287	2.24968	0.023847	2.00196
286		Organic acids and derivatives	Carboxylic acids and derivatives	Amino acids, peptides, and analogues		2.3759	2.79094	1.69765	0.695163	1.47013	1.00724	-0.27808	-0.15705	-0.32365	-0.73182	-0.73182	-0.73182	-0.73182	-0.73182	-0.73182	-0.58109	-0.54357	-0.26878	-0.73182	-0.73182	-0.73182	0.180958	0.037031	0.332935
376		Organic acids and derivatives	Carboxylic acids and derivatives			2.85854	2.61378	1.43701	0.978537	1.70607	0.561829	-0.69836	-0.70173	-0.69658	-0.2917	-0.21636	-0.28482	-0.30079	-0.46014	-0.33268	-0.70228	-0.70228	-0.70228	-0.43092	-0.39049	-0.44672	-0.21866	-0.25263	-0.21947
790		Organic acids and derivatives	Carboxylic acids and derivatives	Amino acids, peptides, and analogues	Alpha amino acids	-0.34188	-0.27435	-0.1769	-0.33908	-0.32205	-0.32903	0.233002	-0.48368	-0.48368	-0.18649	-0.35857	-0.23378	-0.30556	-0.34673	-0.28341	-0.48368	-0.48368	-0.47402	2.31813	2.33707	3.57339	-0.42244	-0.46631	-0.27166
780		Organic acids and derivatives	Carboxylic acids and derivatives	Amino acids, peptides, and analogues	Dipeptides	-0.44026	-0.44026	-0.44026	-0.44026	-0.40657	-0.44026	-0.42596	-0.44026	-0.44026	0.115616	-0.13064	0.08529	-0.27567	-0.29925	-0.24129	-0.43054	-0.44026	-0.44026	2.81113	2.32108	3.19643	-0.34727	-0.44026	-0.25698
771		Organic acids and derivatives	Carboxylic acids and derivatives	Amino acids, peptides, and analogues		-0.40643	-0.40643	-0.40643	-0.40643	-0.40643	-0.40643	-0.40643	-0.40643	-0.40643	-0.07149	-0.2014	-0.05839	-0.29227	-0.31138	-0.28919	-0.40643	-0.40643	-0.40643	2.89537	2.43473	3.08087	-0.39322	-0.40643	-0.29079
809		Organic acids and derivatives	Carboxylic acids and derivatives	Amino acids, peptides, and analogues	Dipeptides	-0.36655	-0.36655	-0.36655	-0.36655	-0.36655	-0.36655	-0.32002	-0.36655	-0.36655	-0.30418	-0.33294	-0.3085	-0.34123	-0.34603	-0.32942	-0.36655	-0.36655	-0.32507	2.95142	2.52532	2.98622	-0.36655	-0.36655	-0.36655
788		Organic acids and derivatives	Carboxylic acids and derivatives	Amino acids, peptides, and analogues	Proline and derivatives	-0.38437	-0.31558	-0.2051	-0.36485	-0.31669	-0.33572	0.140831	-0.43186	-0.43186	-0.21468	-0.40013	-0.25628	-0.2975	-0.36113	-0.27082	-0.43186	-0.43186	-0.43186	2.21416	2.22968	3.73673	-0.43186	-0.43186	-0.27996
725	Ergothioneine	Organic acids and derivatives	Carboxylic acids and derivatives	Amino acids, peptides, and analogues	Histidine and derivatives	3.12173	2.01354	0.648813	0.346148	2.01415	0.174303	-0.77999	-0.82563	-0.80648	-0.62994	-0.58163	-0.54313	0.074179	-0.54184	-0.07022	-0.41534	-0.59454	-0.63601	0.096046	1.48069	-0.37085	-0.09132	-0.81148	-0.343
786		Organic acids and derivatives	Carboxylic acids and derivatives	Amino acids, peptides, and analogues		-0.34378	-0.34378	-0.34378	-0.34378	-0.34378	-0.34378	-0.34378	-0.34378	-0.34378	-0.34378	-0.34378	-0.34378	-0.34378	-0.34378	-0.34378	-0.34378	-0.34378	-0.34378	2.19212	2.3205	3.73811	-0.34378	-0.34378	-0.34378
404		Organic acids and derivatives	Carboxylic acids and derivatives	Amino acids, peptides, and analogues	Alpha amino acids and derivatives	-0.45076	-0.45076	-0.44772	-0.45076	-0.44815	-0.45076	-0.03768	0.474115	-0.27111	-0.4163	-0.44098	-0.44589	-0.37617	-0.38672	-0.38706	-0.43654	-0.44519	-0.43156	1.52761	2.99244	3.46385	-0.03466	-0.29215	-0.1098
661	Microcystin LR	Organic acids and derivatives	Carboxylic acids and derivatives	Amino acids, peptides, and analogues	Oligopeptides	-0.41423	-0.41423	-0.41423	-0.41423	-0.41423	-0.41423	-0.41423	-0.41423	-0.41423	0.043274	-0.2874	-0.077	-0.17191	-0.1379	-0.24696	-0.41423	-0.41423	-0.41423	3.33747	2.71027	2.2863	-0.41423	-0.41423	-0.41423
451		Organic acids and derivatives	Carboxylic acids and derivatives	Amino acids, peptides, and analogues	Alpha amino acid esters	2.84858	2.79743	1.73285	0.79319	0.896858	1.24208	-0.50678	-0.49855	-0.50713	-0.49234	-0.50194	-0.48751	-0.49695	-0.49376	-0.50713	-0.50713	-0.50713	-0.50713	-0.50435	-0.50492	-0.50497	-0.40872	-0.42718	-0.42595
379		Organic acids and derivatives	Carboxylic acids and derivatives	Amino acids, peptides, and analogues	Alpha amino acids and derivatives	-0.20004	-0.20004	-0.20004	-0.20004	-0.20004	-0.20004	-0.20004	-0.20004	-0.20004	-0.20004	-0.20004	-0.20004	-0.20004	-0.20004	-0.20004	-0.20004	-0.20004	-0.20004	-0.20004	-0.20004	-0.20004	-0.1263	-0.1712	5.09847
729		Organic acids and derivatives	Carboxylic acids and derivatives	Amino acids, peptides, and analogues	Histidine and derivatives	2.94085	2.75275	2.08849	0.621266	0.743441	0.779202	-0.26241	-0.43295	-0.55229	-0.49712	-0.53223	-0.52403	-0.58368	-0.58594	-0.58045	-0.45741	-0.55753	-0.2674	-0.37788	-0.39606	-0.43817	-0.42703	-0.54952	-0.44296
469		Organic acids and derivatives	Carboxylic acids and derivatives	Amino acids, peptides, and analogues		-0.49814	-0.49814	-0.49814	-0.49814	-0.49814	-0.49814	-0.49814	-0.49814	-0.49814	0.154925	0.185301	0.192326	0.098859	0.097523	0.111203	-0.49814	-0.49814	-0.49814	2.21682	2.83167	3.07794	-0.49814	-0.49814	-0.49814
452		Organic acids and derivatives	Carboxylic acids and derivatives	Amino acids, peptides, and analogues		2.91314	2.83196	1.50281	0.923307	0.905398	1.22755	-0.49104	-0.49104	-0.49104	-0.49104	-0.49104	-0.49104	-0.49104	-0.48559	-0.49104	-0.49104	-0.49104	-0.49104	-0.49104	-0.49104	-0.49104	-0.48877	-0.49104	-0.49104
216		Organic acids and derivatives	Carboxylic acids and derivatives			-0.59835	-0.54194	-0.6351	-0.48534	-0.41336	-0.4738	1.15343	1.55777	2.32739	-0.70402	-0.70402	-0.70402	-0.70402	-0.69544	-0.70402	-0.70402	-0.70402	-0.63707	0.319076	0.567079	0.627389	1.10457	1.0547	2.70038
243		Organic acids and derivatives	Carboxylic acids and derivatives			2.46426	3.55402	2.04062	0.064916	0.726918	-0.27021	-0.42109	-0.42109	-0.42109	-0.42109	-0.42109	-0.42109	-0.42109	-0.42109	-0.42109	-0.34716	-0.30839	-0.3453	-0.42109	-0.42109	-0.42109	-0.42109	-0.42109	-0.42109
574		Organic acids and derivatives	Carboxylic acids and derivatives	Amino acids, peptides, and analogues		1.71686	3.07339	1.8566	0.936484	0.958092	1.94996	-0.61022	-0.62279	-0.62307	-0.15784	-0.50041	-0.17102	-0.4173	-0.51794	-0.45912	-0.54179	-0.5073	-0.50211	-0.43942	-0.50389	-0.51009	-0.48044	-0.619	-0.57961
221		Organic acids and derivatives	Carboxylic acids and derivatives			1.8493	2.91766	1.7933	0.334991	2.11109	1.28564	-0.59369	-0.59369	-0.59369	-0.33427	-0.26096	-0.25245	-0.21498	-0.14789	-0.17611	-0.59369	-0.59369	-0.59369	-0.59369	-0.59369	-0.59369	-0.59369	-0.59369	-0.59369
584		Organic acids and derivatives	Carboxylic acids and derivatives			1.17321	3.09822	1.69409	1.57856	1.79071	1.40163	-0.51373	-0.51373	-0.51373	-0.51373	-0.51373	-0.51373	-0.51373	-0.51373	-0.51373	-0.51373	-0.51373	-0.51373	-0.51373	-0.51373	-0.51373	-0.51373	-0.51373	-0.4619
186		Organic acids and derivatives	Carboxylic acids and derivatives	Amino acids, peptides, and analogues		-0.30734	-0.30734	-0.30734	-0.30734	-0.30734	-0.30734	-0.30734	-0.30734	-0.30734	-0.30734	-0.30734	-0.28205	-0.30734	-0.30734	-0.2986	-0.30734	-0.30734	-0.30734	4.4487	0.823519	2.06983	-0.30734	-0.30734	-0.30734
580		Organic acids and derivatives	Carboxylic acids and derivatives	Amino acids, peptides, and analogues		-0.60359	-0.60359	-0.60359	-0.60359	-0.60359	-0.60359	-0.60359	-0.60359	-0.60359	0.612269	0.416896	0.601632	0.764734	0.668243	0.405858	-0.60359	-0.60359	-0.60359	2.43394	2.25135	2.70975	-0.60359	-0.60359	-0.60359
93	Aerucyclamide A	Organic acids and derivatives	Carboxylic acids and derivatives	Amino acids, peptides, and analogues	Oligopeptides	-0.63718	-0.63718	-0.63718	-0.63718	-0.63718	-0.63718	-0.63718	-0.63498	-0.63718	0.929191	0.490772	0.626198	1.16739	0.41192	1.12567	-0.63718	-0.63718	-0.63718	2.71148	2.12275	1.88166	-0.63718	-0.63718	-0.63718
418		Organic acids and derivatives	Carboxylic acids and derivatives	Amino acids, peptides, and analogues	Histidine and derivatives	-0.31291	-0.31291	-0.31291	-0.31291	-0.31291	-0.31291	0.090523	-0.18336	-0.30767	-0.31291	-0.31291	-0.31291	-0.31291	-0.31291	-0.31291	-0.31291	-0.31291	-0.31291	-0.07992	4.78965	1.41197	0.283014	-0.11154	-0.26034
100		Organic acids and derivatives	Carboxylic acids and derivatives	Amino acids, peptides, and analogues		-0.63783	-0.63783	-0.63783	-0.63783	-0.63783	-0.63783	-0.63783	-0.63783	-0.63783	0.646314	0.296412	0.676509	1.32123	0.65219	1.68965	-0.63783	-0.63783	-0.63783	2.73665	1.4104	2.05167	-0.63783	-0.63783	-0.63783
350		Organic acids and derivatives	Carboxylic acids and derivatives	Amino acids, peptides, and analogues	Amino acids and derivatives	2.79991	1.07532	1.27847	1.83244	2.3711	1.17509	-0.43167	-0.62031	-0.6254	-0.55228	-0.61898	-0.60375	-0.59648	-0.60529	-0.60068	0.140634	-0.49122	-0.23445	-0.62722	-0.62624	-0.62722	-0.54298	-0.59296	-0.58792
320		Organic acids and derivatives	Carboxylic acids and derivatives	Amino acids, peptides, and analogues	Alpha amino acids and derivatives	0.154276	3.4636	2.81883	0.92532	0.582013	1.16968	-0.53994	-0.53994	-0.53994	0.125276	-0.306	-0.35298	-0.52029	-0.5114	-0.43993	-0.34679	-0.31769	-0.23459	-0.53994	-0.53994	-0.53994	-0.53994	-0.53994	-0.53994
756		Organic acids and derivatives	Carboxylic acids and derivatives	Amino acids, peptides, and analogues		-0.19612	-0.19612	-0.19612	-0.19612	-0.19612	-0.19612	-0.19612	-0.19612	-0.19612	-0.19612	-0.19612	-0.19612	-0.19612	-0.19612	-0.19612	-0.19612	-0.19612	-0.19612	5.09902	-0.19612	-0.19612	-0.19612	-0.19612	-0.19612
421		Organic acids and derivatives	Carboxylic acids and derivatives	Amino acids, peptides, and analogues	Alpha amino acids	0.721361	1.27124	0.373835	0.454738	0.843261	0.52982	1.33145	0.123067	-0.56293	-1.28961	-1.28961	-1.28961	-1.27314	-1.27645	-1.28215	0.63281	0.466911	0.140174	-1.28961	-1.28961	-1.28961	1.4244	0.560596	0.176801
204		Organic acids and derivatives	Carboxylic acids and derivatives	Amino acids, peptides, and analogues	Beta amino acids and derivatives	1.90961	2.75698	1.3871	0.461196	0.628331	0.539398	-0.85723	-0.85723	-0.85723	1.05763	1.08682	1.03025	-0.65715	-0.47698	-0.66245	0.103115	0.483852	0.232134	-0.84311	-0.84349	-0.85326	-0.85723	-0.85723	-0.84155
764		Organic acids and derivatives	Carboxylic acids and derivatives	Amino acids, peptides, and analogues	Gamma-glutamyl peptides	-0.58061	-0.58061	-0.58061	-0.58061	-0.58061	-0.58061	-0.58061	-0.58061	-0.58061	0.088335	-0.2742	-0.0554	1.78792	1.48257	2.59707	-0.58061	-0.58061	-0.58061	1.12382	1.30489	2.39601	-0.58061	-0.58061	-0.58061
223		Organic acids and derivatives	Carboxylic acids and derivatives	Amino acids, peptides, and analogues	Amino acids and derivatives	0.932024	2.4728	1.76401	0.594645	0.523058	1.16746	-0.94691	-0.93069	-0.94545	1.66274	0.578698	1.50827	-0.40766	0.235952	0.163428	-0.32967	-0.38985	-0.29555	-0.95483	-0.94875	-0.9507	-0.88084	-0.94192	-0.90517
235		Organic acids and derivatives	Carboxylic acids and derivatives	Amino acids, peptides, and analogues	Alpha amino acids	3.22549	1.50223	0.707484	0.478538	1.37801	0.207844	-0.64959	-0.99029	-1.04356	0.724659	0.573767	-0.06959	0.315686	0.376714	0.891565	-0.31988	-0.27571	0.055807	-1.09934	-1.06051	-1.07752	-0.93119	-1.0874	-1.08072
805	Arginine	Organic acids and derivatives	Carboxylic acids and derivatives	Amino acids, peptides, and analogues	Alpha amino acids and derivatives	-0.21023	-0.07007	-0.34455	-0.23759	-0.175	-0.31	5.01199	-0.22856	-0.32374	-0.20437	-0.34455	-0.34455	-0.34455	-0.31513	-0.34455	-0.34455	-0.30408	0.404213	0.25486	-0.03567	0.012348	0.013423	-0.26288	-0.13081
369		Organic acids and derivatives	Carboxylic acids and derivatives	Amino acids, peptides, and analogues	Valine and derivatives	-0.67711	-0.67711	-0.67711	-0.67711	-0.67711	-0.67711	-0.67711	-0.67711	-0.67711	2.27482	2.14127	1.39345	1.28003	1.15117	1.22473	-0.67711	-0.67711	-0.67711	0.634647	1.03781	1.04999	-0.67711	-0.67711	-0.67711
807		Organic acids and derivatives	Carboxylic acids and derivatives	Amino acids, peptides, and analogues	N-acyl-alpha amino acids	-0.19612	-0.19612	-0.19612	-0.19612	-0.19612	-0.19612	5.09902	-0.19612	-0.19612	-0.19612	-0.19612	-0.19612	-0.19612	-0.19612	-0.19612	-0.19612	-0.19612	-0.19612	-0.19612	-0.19612	-0.19612	-0.19612	-0.19612	-0.19612
392		Organic acids and derivatives	Carboxylic acids and derivatives	Amino acids, peptides, and analogues	Dipeptides	-0.68222	-0.67538	-0.68273	-0.68132	-0.67284	-0.68235	-0.64694	-0.65154	-0.65822	1.71153	1.46087	1.77537	2.02306	1.50022	2.08858	-0.68257	-0.68401	-0.68401	0.029856	0.476578	0.512386	-0.35129	-0.66911	-0.44733
265		Organic acids and derivatives	Carboxylic acids and derivatives	Carboxylic acid derivatives		-0.38721	-0.38721	-0.38721	-0.38721	-0.38721	-0.34655	4.43591	1.98788	0.493721	-0.38721	-0.38721	-0.38721	-0.38721	-0.38537	-0.38721	-0.38721	0.211601	-0.38721	-0.37594	-0.26072	-0.33011	0.418545	0.168666	-0.21178
794		Organic acids and derivatives	Carboxylic acids and derivatives	Amino acids, peptides, and analogues		-0.63847	-0.63847	-0.63847	-0.63847	-0.63847	-0.63847	-0.63847	-0.63847	-0.63847	1.99543	0.581859	1.21769	2.17673	1.68457	2.34053	-0.63847	-0.63847	-0.63847	0.301511	0.569227	0.624883	-0.63847	-0.63847	-0.63847
210		Organic acids and derivatives	Carboxylic acids and derivatives	Amino acids, peptides, and analogues	Beta amino acids and derivatives	0.953816	1.45667	0.60982	0.079646	0.004779	0.313495	-0.83039	-0.83039	-0.83039	2.26722	1.99437	2.51768	-0.09381	-0.12408	-0.06264	-0.20169	0.032031	0.022416	-0.83039	-0.83039	-0.83039	-0.83039	-0.83039	-0.83039
198		Organic acids and derivatives	Carboxylic acids and derivatives		Amino acids	0.549675	1.07191	0.119086	0.64511	0.658608	0.4377	-0.85131	-0.85131	-0.85131	1.58496	1.7835	1.47637	1.29067	1.64439	1.30823	-0.79786	-0.84232	-0.805	-0.85131	-0.85131	-0.85131	-0.85131	-0.85131	-0.85131
222		Organic acids and derivatives	Carboxylic acids and derivatives	Amino acids, peptides, and analogues	Beta amino acids and derivatives	-0.47483	-0.47483	-0.47483	-0.47483	-0.47483	-0.47483	-0.47483	-0.47483	-0.47483	0.476682	0.238892	0.489561	3.44049	1.3496	2.95048	-0.47483	-0.47483	-0.47483	-0.15829	-0.12033	-0.12014	-0.47483	-0.47483	-0.47483
246		Organic acids and derivatives	Carboxylic acids and derivatives			-0.04188	0.125984	-0.16043	-0.38614	-0.37729	-0.38693	-0.62716	-0.62716	-0.62716	2.74762	2.41645	2.86211	0.509277	0.16697	0.241313	-0.32189	0.009185	-0.08251	-0.62716	-0.62716	-0.62716	-0.62716	-0.62716	-0.62716
560		Organic acids and derivatives	Carboxylic acids and derivatives	Amino acids, peptides, and analogues	Alpha amino acid esters	-0.42086	-0.42086	-0.42086	-0.42086	-0.42086	-0.42086	-0.42086	-0.42086	-0.42086	2.30289	3.65918	0.131904	0.075049	2.04252	0.626537	-0.42086	-0.42086	-0.42086	-0.42086	-0.42086	-0.42086	-0.42086	-0.42086	-0.42086
251		Organic acids and derivatives	Carboxylic acids and derivatives	Amino acids, peptides, and analogues		0.800056	0.908674	0.932029	-0.23807	-0.13859	-0.25354	1.42614	-0.11355	-1.19599	-0.57994	-0.7636	-0.38244	-0.4257	-0.64635	-0.26639	0.859885	1.01707	1.68946	-1.6655	-1.60928	-1.60996	-0.18173	-0.97616	-0.16774
467		Organic acids and derivatives	Carboxylic acids and derivatives	Amino acids, peptides, and analogues	N-acyl-alpha amino acids	-0.34785	-0.34785	-0.34785	-0.34785	-0.34785	-0.34785	2.68174	3.48463	2.18209	-0.34785	-0.34785	-0.34785	-0.34785	-0.34785	-0.34785	-0.34785	-0.34785	-0.34785	-0.34785	-0.34785	-0.34785	-0.34785	-0.34785	-0.34785
563	Anabaenopeptin NZ857	Organic acids and derivatives	Carboxylic acids and derivatives	Amino acids, peptides, and analogues	Oligopeptides	-0.5042	-0.5042	-0.5042	-0.5042	-0.5042	-0.5042	3.40559	2.3393	2.05904	-0.5042	-0.5042	-0.5042	-0.5042	-0.5042	-0.5042	0.183216	0.506098	0.882204	-0.5042	-0.5042	-0.5042	-0.5042	-0.5042	-0.5042
912		Organic acids and derivatives	Carboxylic acids and derivatives	Amino acids, peptides, and analogues		-0.44455	-0.44455	-0.44455	-0.44455	-0.44455	-0.44455	-0.44455	-0.44455	-0.44455	-0.44455	-0.44455	-0.44455	-0.44455	-0.44455	-0.44455	-0.44455	3.29395	2.22859	-0.44455	0.743173	-0.44455	-0.44455	-0.44455	-0.44455
90		Organic acids and derivatives	Carboxylic acids and derivatives			1.12723	0.88583	-0.09775	0.181844	0.024954	-0.22152	-0.41835	-1.14783	-1.1385	1.17651	0.799677	1.30826	-0.40591	-0.52102	0.772577	1.22965	0.938508	1.93528	-1.30928	-1.37744	-1.22407	-1.20383	-1.32834	-1.14038
312		Organic acids and derivatives	Carboxylic acids and derivatives	Amino acids, peptides, and analogues		2.05961	0.225292	-0.06064	-0.27496	0.033872	-0.44266	-0.9583	-0.95697	-0.95537	-0.41982	-0.27562	-0.36502	-0.09238	-0.24144	-0.03394	1.90006	1.29526	0.811675	-0.9583	-0.9583	-0.9583	-0.9354	-0.94833	-0.94562
299		Organic acids and derivatives	Carboxylic acids and derivatives	Amino acids, peptides, and analogues	Amino acids	-0.08803	0.34552	0.350774	0.586356	0.337256	-0.3072	-0.38937	-0.6721	-0.77062	-0.55283	-0.62019	-0.73577	-0.61024	-0.4192	-0.54011	1.3248	0.768559	0.281922	-0.82875	-0.83123	-0.81848	-0.70319	-0.78836	-0.75729
279		Organic acids and derivatives	Carboxylic acids and derivatives	Amino acids, peptides, and analogues		-0.34812	-0.53077	-0.51302	-0.63434	-0.63649	-0.65771	2.6083	1.26413	0.230528	-0.60322	-0.62329	-0.59078	-0.58138	-0.58881	-0.59263	0.36239	-0.0085	0.57523	-0.6411	-0.62822	-0.62014	-0.63681	-0.65771	-0.65771
371		Organic acids and derivatives	Carboxylic acids and derivatives	Amino acids, peptides, and analogues		-0.4931	-0.4931	-0.4931	-0.4931	-0.4931	-0.4931	-0.48725	-0.49223	-0.4931	-0.30357	-0.30805	-0.45348	-0.48147	-0.46252	-0.47837	0.893254	0.842133	0.562946	-0.4931	-0.4931	-0.4931	-0.4931	-0.4931	-0.4931
657		Organic acids and derivatives	Hydroxy acids and derivatives	Beta hydroxy acids and derivatives	Beta hydroxy acids and derivatives	-0.60636	-0.58448	-0.58907	-0.54257	-0.60767	-0.50548	-0.54391	-0.618	-0.618	0.103722	0.166848	-0.03708	2.58286	2.63195	2.75241	-0.618	-0.618	-0.618	0.16125	0.406015	0.390555	0.175275	-0.22805	-0.18223
219		Organic acids and derivatives				2.60221	2.40749	1.35863	1.46837	1.61542	1.36416	-0.59812	-0.59812	-0.59812	-0.39498	-0.36092	-0.39372	-0.24286	-0.21521	-0.24936	-0.59812	-0.59812	-0.59351	-0.59812	-0.59812	-0.59812	-0.59812	-0.59812	-0.59812
793	Shinorine	Organic acids and derivatives		Amino acids, peptides, and analogues	Alpha amino acids and derivatives	1.72694	2.60374	1.72794	1.00133	1.17752	1.31859	-0.86307	-0.86307	-0.86307	0.495653	0.066297	0.460367	0.373257	0.277148	0.424254	-0.86307	-0.86307	-0.86307	-0.55894	-0.6061	-0.58465	-0.62713	-0.82363	-0.68491
395		Organic acids and derivatives				3.06164	3.43222	0.360036	0.031083	1.41761	-0.33877	-0.48749	-0.48749	-0.48749	0.012608	-0.15451	0.04879	-0.39361	-0.48749	-0.37826	-0.48749	-0.32746	-0.18483	-0.48749	-0.48749	-0.48749	-0.48512	-0.48749	-0.48749
318		Organic acids and derivatives				0.328426	3.13924	2.71582	1.25907	0.717101	1.51986	-0.59343	-0.59343	-0.59343	0.227859	-0.29171	-0.36455	-0.56545	-0.55002	-0.47194	-0.32321	-0.32964	-0.21704	-0.59343	-0.59343	-0.59343	-0.59343	-0.5918	-0.59343
785	Porphyra-334	Organic acids and derivatives		Amino acids, peptides, and analogues	Alpha amino acids and derivatives	1.39358	2.05197	1.292	0.439204	0.553126	0.481953	-0.82759	-0.83466	-0.82557	1.75147	1.08984	1.90954	0.345569	0.374198	0.549449	-0.83001	-0.83073	-0.83054	-0.78795	-0.7824	-0.80678	-0.74526	-0.83235	-0.80618
567		Organic acids and derivatives			Alpha amino acids	1.66743	1.40462	0.470241	0.35395	0.486529	0.333376	-1.21178	-1.22178	-1.22178	-0.01656	-0.14349	-0.40477	0.163599	0.058485	0.153844	0.745019	0.62953	0.762156	-1.22178	-1.22178	-1.22178	-1.17006	-1.18278	-1.16965
562		Organic acids and derivatives			Alpha amino acids	1.72616	1.008	0.832358	0.033328	0.702215	0.585888	-1.19444	-1.20333	-1.20333	-0.29288	-0.45515	-0.10013	0.068035	-0.23423	0.093971	0.632176	0.560818	1.10057	-1.20333	-1.20333	-1.20333	-1.1381	-1.1461	-1.13391
331		Organic acids and derivatives				1.89129	1.61321	0.761658	0.222372	0.238644	0.420736	0.801534	1.55906	-0.28774	-0.66157	-0.72556	-0.69371	-0.91548	-0.88291	-0.90013	-1.00647	-1.01588	-0.99583	0.070784	-0.18248	-0.21096	1.97601	-0.18594	1.83784
523		Organic acids and derivatives				-0.28583	-0.28583	-0.28583	-0.28583	-0.28583	-0.28583	-0.28583	-0.25403	-0.26336	-0.28583	-0.28583	-0.28583	-0.28583	-0.28583	-0.28583	-0.28583	-0.28583	-0.28583	0.809743	4.82585	1.08045	-0.19629	-0.28583	-0.28583
823		Organic acids and derivatives				-0.35457	-0.35457	-0.35457	-0.35457	-0.35457	-0.35457	-0.35457	-0.35457	-0.35457	-0.35457	-0.35457	-0.35457	-0.35457	-0.35457	-0.35457	-0.35457	-0.35457	-0.35457	4.31255	1.85582	1.20848	0.778344	-0.35457	-0.35457
415		Organic acids and derivatives				-0.54242	-0.54242	-0.54242	-0.54242	-0.54242	-0.54242	0.924485	0.794477	0.259702	-0.54242	-0.54242	-0.54242	-0.54242	-0.54242	-0.54242	-0.54242	-0.54242	-0.54242	0.027925	3.66741	1.31892	2.18384	0.390946	0.195912
62		Organic acids and derivatives				-0.45855	-0.45855	-0.45855	-0.45855	-0.45855	-0.45855	-0.42851	-0.43534	-0.42423	-0.45855	-0.45855	-0.45855	-0.45855	-0.45855	-0.45855	-0.45855	-0.45855	-0.45855	0.435433	2.18807	0.901962	1.82398	3.6383	0.554206
69		Organic acids and derivatives				-0.54128	-0.54128	-0.54128	-0.54128	-0.54128	-0.54128	-0.54128	-0.54128	-0.54128	0.537685	-0.02043	0.365507	0.773257	0.214128	0.833294	-0.54128	-0.54128	-0.54128	3.56586	0.956987	2.51672	-0.54128	-0.54128	-0.54128
721		Organic acids and derivatives				-0.54306	-0.52583	-0.53436	-0.50949	-0.51787	-0.49367	-0.29166	-0.54917	-0.55768	-0.46565	-0.49662	-0.50017	-0.30783	0.205869	-0.09125	-0.53552	-0.51772	-0.51968	0.207167	0.420997	0.857961	3.07074	2.65118	2.16713
441		Organic acids and derivatives				0.764843	-0.59299	-1.14028	-1.16778	-0.42346	-1.16864	0.267455	-0.49574	-0.66406	-0.75437	-0.55661	-0.15961	-0.35175	-0.82848	-0.80354	0.946034	2.17225	2.54233	0.005238	0.263355	-0.11329	-0.35666	-1.0178	-0.30089
211		Organic acids and derivatives				-0.67053	-0.48428	-0.39272	-0.66509	-0.77279	-0.71995	1.78618	0.570289	-0.58168	1.26127	0.218565	1.5357	-0.19331	-0.42896	-0.22214	0.781883	-0.07872	0.123707	-1.17851	-1.13452	-1.13728	-0.88146	-1.03166	-0.88587
195		Organic acids and derivatives	Organic phosphoric acids and derivatives	Phosphate esters		-0.55033	-0.55033	-0.55033	-0.55033	-0.55033	-0.55033	-0.1634	-0.08016	0.473402	-0.55033	-0.55033	-0.55033	-0.55033	-0.55033	-0.55033	-0.55033	-0.55033	-0.55033	2.60277	2.05991	1.51645	-0.02141	2.70365	0.814744
402		Organic acids and derivatives	Organic sulfonic acids and derivatives	Organosulfonic acids and derivatives	Organosulfonic acids and derivatives	-0.22876	-0.35359	-0.33404	-0.26877	-0.33571	-0.28046	-0.39836	-0.39836	-0.39836	1.32453	-0.09115	0.188894	-0.2026	4.09028	2.36176	-0.38555	-0.38595	-0.39572	-0.39836	-0.39836	-0.39836	-0.39836	-0.39836	-0.39836
566		Organic acids and derivatives	Organic sulfonic acids and derivatives	Organosulfonic acids and derivatives	Alkanesulfonic acids	1.7163	1.25901	0.971728	-0.18404	0.027571	0.710079	-1.10258	-1.10404	-1.10404	-0.1155	-0.62882	-0.25284	-0.24055	-0.24269	-0.2491	0.937126	0.473134	1.71099	-1.10404	-1.10404	-1.10404	-1.07747	-1.07285	-1.0637
585		Organic nitrogen compounds	Organonitrogen compounds	Amines		1.89703	0.545454	0.766868	0.643546	0.408071	0.222467	1.36139	-0.20168	-0.44528	-0.78975	-0.82047	-0.80739	-0.81208	-0.8048	-0.80369	-0.82047	-0.82047	-0.58391	0.038287	-0.18695	-0.52095	3.09917	0.420897	1.45763
449		Organic nitrogen compounds	Organonitrogen compounds	Guanidines	Guanidines	2.44022	2.03784	1.585	0.256607	0.460671	0.83378	-0.63325	-0.55521	-0.65135	-0.65211	-0.65211	-0.65211	-0.65211	-0.65211	-0.65211	-0.65211	-0.65211	-0.65211	-0.61666	-0.62225	-0.62438	1.94198	0.600893	1.37146
593		Organic nitrogen compounds	Organonitrogen compounds	Guanidines	Guanidines	-0.30741	-0.30741	-0.30741	-0.30741	-0.30741	-0.30741	-0.30741	-0.30741	-0.30741	-0.30741	-0.30741	-0.30741	-0.30741	-0.30741	-0.30741	-0.30741	-0.30741	-0.30741	-0.30741	-0.30741	-0.30741	4.10303	0.511432	2.76327
85		Organic nitrogen compounds	Organonitrogen compounds	Amines		0.531765	0.195907	-0.65955	-0.88157	-0.95519	-0.64111	0.923836	-1.16947	-1.32258	0.685292	0.347082	0.938526	-1.1702	-0.90814	0.248998	0.568791	0.256657	1.20602	-0.70081	0.001335	-1.34659	1.37755	0.95763	2.73331
726		Organic nitrogen compounds	Organonitrogen compounds	Amines	Aralkylamines	2.94282	2.74166	2.10811	0.657119	0.658804	0.81625	-0.27936	-0.42655	-0.54891	-0.49454	-0.53068	-0.52094	-0.57787	-0.57835	-0.57828	-0.45848	-0.55094	-0.26526	-0.39755	-0.39664	-0.43085	-0.4427	-0.53859	-0.45198
262		Organic nitrogen compounds	Organonitrogen compounds	Cyclohexylamines	Cyclohexylamines	4.89862	0.241927	-0.08714	0.477129	-0.27023	0.285862	-0.36178	-0.42743	-0.42633	-0.39667	-0.28298	0.013773	-0.02765	0.407458	-0.01362	-0.03493	-0.34151	-0.36574	-0.43056	-0.43317	-0.43076	-0.37812	-0.42304	-0.42237
455		Organic nitrogen compounds	Organonitrogen compounds	Quaternary ammonium salts	Tetraalkylammonium salts	-0.66884	-0.64218	-0.53491	-0.58735	-0.66884	-0.46855	-0.57622	-0.66884	-0.66884	-0.13888	-0.50516	-0.30637	0.090261	0.753233	0.527081	-0.66884	-0.66884	-0.66884	0.33336	0.232141	1.24265	2.53253	2.79765	1.93909
806		Organic nitrogen compounds	Organonitrogen compounds	Guanidines	Guanidines	-0.20626	-0.20626	-0.20626	-0.20626	-0.20626	-0.20626	5.09237	-0.20626	-0.20626	-0.20626	-0.20626	-0.20626	-0.20626	-0.20626	-0.20626	-0.20626	-0.20626	-0.20626	0.064222	-0.20626	-0.20626	-0.20626	-0.20626	-0.20626
280		Organic nitrogen compounds	Organonitrogen compounds	N-arylamides	N-acetylarylamines	0.007162	-0.35529	-0.45211	-0.73287	-0.63675	-0.76034	2.88767	1.32778	0.265209	-0.5334	-0.59533	-0.57588	-0.55535	-0.6185	-0.62121	0.57426	0.248636	0.842995	-0.80837	-0.76792	-0.78825	-0.68572	-0.80809	-0.75889
569		Organic nitrogen compounds	Organonitrogen compounds	Guanidines	Guanidines	-0.22105	-0.18319	-0.43498	-0.44791	-0.38695	-0.48847	-0.61548	-0.86961	-0.95264	2.09374	1.78332	2.07003	1.82671	1.61729	1.50702	-0.62507	-0.74351	-0.66125	-0.08367	-0.18711	-0.15252	-0.63227	-0.88258	-0.71167
801		Organic oxygen compounds				2.7507	3.18293	0.566932	0.31289	1.48312	0.228981	-0.59061	-0.59061	-0.59061	-0.59061	-0.57484	-0.59061	-0.59061	-0.59061	-0.59061	-0.19456	0.675246	0.761163	-0.59061	-0.59061	-0.59061	-0.59061	-0.59061	-0.59061
414		Organic oxygen compounds	Organooxygen compounds			-0.40224	-0.42314	-0.49482	-0.57707	-0.56174	-0.53456	1.00293	0.963761	0.270587	-0.58886	-0.58384	-0.58886	-0.58886	-0.58886	-0.58886	-0.56937	-0.58267	-0.58183	0.072758	3.58954	1.43756	2.05083	0.395978	0.225247
434		Organic oxygen compounds	Organooxygen compounds	Ethers	Alkyl aryl ethers	-0.25275	-0.35679	-0.35524	-0.35679	-0.35679	-0.35481	-0.064	0.154819	-0.1493	-0.35679	-0.27592	-0.35679	-0.35535	-0.35679	-0.35679	-0.35679	-0.35679	-0.35679	0.284132	4.65977	1.69965	0.068247	-0.20067	-0.22035
433		Organic oxygen compounds	Organooxygen compounds			-0.32761	-0.32761	-0.32761	-0.32761	-0.32761	-0.32761	-0.11461	0.0692	-0.18677	-0.32761	-0.32761	-0.32761	-0.32761	-0.32761	-0.32761	-0.32761	-0.32761	-0.32761	0.297068	4.72912	1.56214	0.027338	-0.20424	-0.28234
139		Organic oxygen compounds	Organooxygen compounds	Alcohols and polyols	Cyclohexanols	-0.4808	-0.52608	-0.54766	-0.54766	-0.54766	-0.54766	3.86994	2.29731	1.45395	-0.54766	-0.54766	-0.53529	-0.53835	-0.54766	-0.54766	0.228173	-0.33587	-0.28372	0.238066	0.191121	0.053888	0.195001	-0.11166	0.149336
581		Organic oxygen compounds	Organooxygen compounds	Carbohydrates and carbohydrate conjugates		-0.39725	-0.39725	-0.39725	-0.39725	-0.39725	-0.39725	-0.39725	-0.39725	-0.39725	-0.19597	-0.28928	-0.23267	-0.19218	-0.21677	-0.13793	-0.39725	-0.39725	-0.39725	2.79736	2.43877	3.17922	-0.39725	-0.39725	-0.39725
370		Organic oxygen compounds	Organooxygen compounds	Carbohydrates and carbohydrate conjugates	O-glycosyl compounds	-0.34092	-0.34092	-0.34092	-0.34092	-0.34092	-0.34092	2.55976	3.92373	1.53577	-0.34092	-0.34092	-0.34092	-0.34092	-0.34092	-0.34092	-0.34092	-0.34092	-0.34092	-0.34092	-0.34092	-0.34092	-0.34092	-0.31933	-0.34092
349		Organic oxygen compounds	Organooxygen compounds			0.714471	1.19032	0.161131	0.435455	0.771151	0.503864	-0.60046	-0.60046	-0.60046	-0.60046	-0.60046	-0.60046	-0.60046	-0.60046	-0.60046	-0.60046	-0.60046	-0.60046	-0.60046	-0.60046	-0.60046	3.04075	1.60295	2.38812
133		Organic oxygen compounds	Organooxygen compounds	Carbonyl compounds		-0.34255	-0.3237	-0.34255	-0.34255	-0.33461	-0.33748	1.57381	2.44178	3.98574	-0.34255	-0.34255	-0.34255	-0.33703	-0.34255	-0.34081	-0.34255	-0.33304	-0.33189	-0.34255	-0.32434	-0.33949	-0.27356	-0.28465	-0.33578
351		Organic oxygen compounds	Organooxygen compounds			0.606474	1.06364	0.119048	0.345982	0.655893	0.444282	-0.5837	-0.5837	-0.58288	-0.5837	-0.5837	-0.5837	-0.5837	-0.5837	-0.5837	-0.5837	-0.5837	-0.5837	-0.5837	-0.5837	-0.5837	3.06395	1.67192	2.53465
159		Organic oxygen compounds	Organooxygen compounds	Carbonyl compounds	Cyclohexenones	-0.8209	-0.45642	-0.79314	-0.85356	-0.77174	-1.14486	2.20451	-0.44854	-0.88002	0.399709	-0.53102	-0.29613	1.77953	0.909514	0.706499	-0.12841	-0.57441	-0.20509	1.50355	1.71148	2.01263	-0.52424	-1.10286	-0.58645
290		Organic oxygen compounds	Organooxygen compounds	Carbonyl compounds		2.06079	3.02971	1.74682	0.885936	1.13247	1.03298	-0.51134	-0.46767	-0.54139	-0.64988	-0.64988	-0.64988	-0.64988	-0.64988	-0.64988	-0.59675	-0.60002	-0.57766	-0.64563	-0.64337	-0.64496	0.595458	-0.06359	0.54627
220		Organic oxygen compounds	Organooxygen compounds	Ethers	Ketals	2.65494	2.44344	1.26717	1.48759	1.56862	1.34113	-0.58217	-0.59135	-0.6013	-0.38106	-0.35401	-0.36117	-0.23272	-0.2287	-0.27189	-0.59218	-0.59543	-0.59543	-0.60566	-0.60566	-0.60566	-0.60566	-0.60372	-0.60354
568		Organic oxygen compounds	Organooxygen compounds	Carbohydrates and carbohydrate conjugates	Acylaminosugars	-0.59677	-0.59677	-0.59677	-0.59677	-0.59677	-0.59677	0.053907	-0.0386	-0.368	-0.44378	-0.48719	-0.452	-0.4621	-0.48267	-0.49752	2.52127	2.25575	2.86514	-0.53996	-0.49936	-0.49251	-0.58184	-0.59677	-0.55874
255		Organic oxygen compounds	Organooxygen compounds	Carbohydrates and carbohydrate conjugates		-0.25781	-0.45964	-0.47176	-0.42373	-0.38117	-0.45111	-0.37824	-0.45808	-0.4902	-0.50308	-0.50308	-0.50308	-0.50308	-0.50308	-0.50308	0.277333	0.373141	1.99254	-0.50308	-0.50308	-0.50308	-0.49539	-0.50308	-0.50308
573		Organoheterocyclic compounds	Azoles	Imidazoles		1.71468	3.06207	1.83376	0.953976	0.989281	1.95869	-0.61536	-0.62125	-0.62125	-0.16516	-0.50211	-0.15781	-0.41083	-0.51558	-0.47105	-0.5428	-0.51221	-0.50527	-0.43311	-0.50024	-0.50435	-0.47262	-0.61954	-0.60081
630		Organoheterocyclic compounds	Azoles		Azoles	0.478904	3.15306	1.23126	0.470055	0.085174	-0.05195	-0.43732	-0.43732	-0.43732	-0.43732	-0.43732	-0.43732	-0.43732	-0.43732	-0.43732	-0.43732	-0.43732	-0.43732	-0.43732	-0.43732	-0.43732	3.35795	-0.43124	-0.4215
203		Organoheterocyclic compounds	Benzimidazoles		Benzimidazoles	-0.60982	-0.25695	-0.54063	-0.65429	-0.14225	-0.59039	1.42193	-0.11573	-1.23906	1.09121	-0.05587	2.12751	1.31373	0.677886	1.12	-0.97578	-1.48549	-1.22106	0.71027	1.53169	1.56079	-0.41566	-1.11457	-0.31566
388		Organoheterocyclic compounds	Diazines	Pyrimidines and pyrimidine derivatives	Aminopyrimidines and derivatives	-0.0858	0.006064	-0.27092	-0.2725	-0.18005	-0.28286	4.89053	-0.33763	-0.0482	-0.49167	-0.46546	-0.47147	-0.26448	-0.36892	-0.33414	-0.39072	-0.36018	-0.31128	-0.50011	-0.47964	-0.47639	0.235532	-0.13251	0.23157
372		Organoheterocyclic compounds	Diazines			-0.46048	-0.33653	-0.41902	-0.72197	-0.63835	-0.66588	0.167067	-0.2901	-0.746	-0.02585	-0.02836	0.076684	-0.26013	-0.50282	-0.30987	1.06671	0.217133	0.652977	-0.80366	-0.70646	-0.70227	-0.28099	-0.67496	-0.65345
268		Organoheterocyclic compounds	Diazines	Pyrazines	Pyrazines	-0.4162	-0.4193	-0.42653	-0.43204	-0.43248	-0.43319	4.35304	1.99076	0.473226	-0.42779	-0.42528	-0.43338	-0.43173	-0.42182	-0.42966	-0.43437	-0.43311	-0.43074	0.043947	0.030488	-0.09044	0.700441	0.236432	-0.02455
398		Organoheterocyclic compounds	Diazines	Pyrimidines and pyrimidine derivatives	Aminopyrimidines and derivatives	2.013	2.61804	1.77476	0.765969	0.513786	1.26317	-0.67912	-0.6589	-0.67912	-0.60287	-0.63709	-0.59844	-0.62347	-0.61407	-0.62365	-0.67912	-0.67912	-0.67912	-0.64696	-0.63755	-0.6357	1.3311	0.534615	0.897192
400		Organoheterocyclic compounds	Diazines	Pyrimidines and pyrimidine derivatives	Aminopyrimidines and derivatives	2.28338	2.52175	1.62842	0.730432	0.668473	1.21227	-0.73975	-0.65643	-0.74803	-0.49823	-0.54645	-0.49188	-0.54361	-0.53882	-0.5434	-0.74735	-0.74881	-0.74864	-0.6485	-0.62643	-0.61704	1.24166	0.513724	0.878924
355		Organoheterocyclic compounds	Diazines	Pyrimidines and pyrimidine derivatives	Aminopyrimidines and derivatives	-0.46622	-0.46423	-0.46573	-0.45963	-0.46041	-0.45831	-0.46467	-0.46617	-0.4627	-0.46576	-0.46466	-0.46347	-0.46532	-0.46409	-0.46531	2.95598	1.76753	3.03195	-0.46443	-0.45929	-0.4597	-0.4662	-0.46697	-0.46661
375		Organoheterocyclic compounds	Diazines	Pyrimidines and pyrimidine derivatives	Aminopyrimidines and derivatives	-0.21523	-0.21523	-0.21523	-0.2082	-0.21523	-0.21523	-0.12142	5.08392	-0.21523	-0.21523	-0.21523	-0.21523	-0.21523	-0.21523	-0.21523	-0.21523	-0.21523	-0.21523	-0.2111	-0.21523	-0.21198	0.185899	-0.21523	-0.21258
326		Organoheterocyclic compounds	Diazines	Pyrimidines and pyrimidine derivatives	Aminopyrimidines and derivatives	-0.18354	0.016614	-0.37553	-0.87868	-0.85562	-0.88503	-0.80734	-1.17928	-1.33626	1.70615	1.40797	1.78399	0.93589	0.893373	0.828223	0.815474	0.559424	1.01076	-1.18561	-1.07563	-1.05362	-0.35033	-1.17743	-0.94718
447		Organoheterocyclic compounds	Imidazopyrimidines	Purines and purine derivatives	Purinones	2.42718	2.03896	1.64803	0.296563	0.455534	0.861871	-0.62757	-0.56075	-0.65401	-0.64607	-0.64989	-0.64521	-0.65005	-0.64712	-0.6537	-0.65924	-0.65924	-0.65924	-0.62224	-0.6257	-0.62769	1.89616	0.597605	1.34318
364		Organoheterocyclic compounds	Imidazopyrimidines	Purines and purine derivatives	6-oxopurines	0.845738	2.52099	1.51438	-0.16657	0.267634	0.105391	-0.59201	-0.44781	-0.59378	-0.60132	-0.60037	-0.57414	-0.59256	-0.60132	-0.60064	-0.54586	-0.50859	-0.54608	-0.60189	-0.58977	-0.5976	2.8637	1.78573	0.516492
386		Organoheterocyclic compounds	Imidazopyrimidines	Purines and purine derivatives	6-oxopurines	0.689756	1.42646	0.426435	0.21057	0.417491	0.18943	-1.17092	-1.49739	-1.65425	1.34065	0.909357	1.52328	1.14755	0.782672	1.27497	0.215808	0.331986	1.01068	-1.14116	-0.93347	-0.94363	0.282227	-0.9549	-0.61031
383		Organoheterocyclic compounds	Imidazopyrimidines	Purines and purine derivatives	6-oxopurines	0.290636	0.423833	-0.08852	0.46787	0.75056	0.569735	-0.6887	-0.61102	-0.70582	-0.3468	-0.31982	-0.32244	-0.26326	-0.28237	-0.20594	-0.70683	-0.70683	-0.70683	-0.41479	-0.28469	-0.26568	4.19206	0.937837	1.40827
442		Organoheterocyclic compounds	Imidazopyrimidines	Purines and purine derivatives	6-oxopurines	0.658251	0.461123	0.506281	-0.32975	-0.26432	-0.05233	-0.47087	-0.45105	-0.47087	-0.47087	-0.47087	-0.47087	-0.47087	-0.47087	-0.47087	-0.47087	-0.47087	-0.47087	-0.47087	-0.46905	-0.47087	3.68473	1.12489	2.66512
352		Organoheterocyclic compounds	Imidazopyrimidines		6-aminopurines	2.70467	2.48333	1.21803	0.482146	0.59105	1.13085	0.163699	-0.59819	-0.85187	-0.1347	0.77969	-0.00986	-0.80863	-0.91522	-0.85212	0.304784	0.56038	0.61284	-0.86808	-0.94128	-0.93053	-0.77701	-0.91293	-0.61731
348		Organoheterocyclic compounds	Imidazopyrimidines	Purines and purine derivatives	6-oxopurines	-0.09947	0.076653	-0.28697	-0.33233	-0.25647	-0.28091	-0.8607	-0.95738	-1.03415	1.65977	1.46528	1.85354	2.04278	1.58631	1.96533	-0.77053	-0.70434	-0.69241	-0.59084	-0.39113	-0.4518	0.201485	-0.45096	0.051764
252		Organoheterocyclic compounds	Imidazopyrimidines	Purines and purine derivatives		0.968644	3.4259	0.747658	0.114968	0.742164	0.181145	1.45965	0.576452	-0.52691	-0.00833	-0.55883	-0.02189	-0.49966	-0.67909	-0.71888	0.181547	0.161934	0.643974	-1.49198	-1.22456	-1.09255	-0.53822	-1.42756	-0.82342
343		Organoheterocyclic compounds	Imidazopyrimidines			1.64894	1.5947	1.06909	2.03313	2.41936	1.88119	-0.24809	-0.38882	-0.31092	-0.48964	-0.59978	-0.8194	-0.73057	-0.6436	-0.72001	-0.4192	-0.2551	0.467813	-0.81261	-0.77367	-0.75699	-0.47501	-0.64456	-0.31163
202		Organoheterocyclic compounds	Imidazopyrimidines	Purines and purine derivatives	6-thiopurines	-0.38214	-0.29362	-0.17743	-0.34835	-0.09431	-0.27755	-0.78993	-0.85843	-0.90827	1.10481	0.404776	1.61329	2.77655	1.74485	2.10303	-0.95547	-0.9495	-0.95488	0.048092	0.157974	0.196762	-0.01508	-0.50921	-0.11824
192		Organoheterocyclic compounds	Imidazopyrimidines	Purines and purine derivatives	6-alkylaminopurines	0.456053	-0.26926	-0.78374	-1.31764	-0.62413	-1.23869	0.186408	-0.8194	-1.70164	1.04123	0.439346	1.26188	1.5814	1.15725	1.4764	0.956145	-0.20808	0.343384	-1.07504	-0.69965	-0.79096	-0.39522	-1.33933	-0.83564
323		Organoheterocyclic compounds	Imidazopyrimidines			-0.6584	-0.45086	-0.9747	-0.84479	-0.67619	-0.90462	0.607688	-0.50661	-1.00136	1.80159	1.59794	1.82005	1.18102	0.931066	0.904074	0.566802	1.06635	1.12348	-1.13096	-0.8801	-0.91522	-0.90717	-1.34252	-1.01637
190		Organoheterocyclic compounds	Imidazopyrimidines	Purines and purine derivatives	6-aminopurines	-0.26262	-0.30658	-0.45663	-0.58649	-0.5526	-0.5814	1.24589	3.47543	1.13402	-0.58103	-0.59571	-0.62283	-0.62838	-0.6129	-0.63006	-0.61115	-0.60875	-0.56125	-0.17099	0.800431	0.647513	2.20965	0.280711	0.446863
354		Organoheterocyclic compounds	Imidazopyrimidines	Purines and purine derivatives	6-oxopurines	-0.16686	-0.13979	-0.22468	-0.31215	-0.30156	-0.26162	1.46177	4.74983	0.059317	-0.4159	-0.41096	-0.41102	-0.40698	-0.41459	-0.41418	-0.25726	-0.21392	-0.01982	-0.43388	-0.42331	-0.4217	0.257321	-0.12102	-0.01247
334		Organoheterocyclic compounds	Imidazopyrimidines	Purines and purine derivatives		-0.0533	-0.19848	-0.21985	-0.29374	-0.2091	-0.2821	-0.29377	-0.26524	-0.32973	-0.36444	-0.40948	-0.35703	-0.25805	-0.36658	-0.21079	-0.00657	-0.07649	0.277228	-0.39668	-0.37846	-0.3994	-0.36859	-0.35459	-0.41701
501		Organoheterocyclic compounds	Imidazopyrimidines	Purines and purine derivatives		-0.40759	-0.40759	-0.33508	-0.40759	-0.40759	-0.40759	-0.40759	-0.37378	-0.385	-0.40759	-0.40759	-0.40759	-0.40759	-0.40759	-0.40759	-0.40759	-0.40759	-0.40759	2.21295	2.61985	3.42354	0.213791	-0.22168	0.182095
636	Tryptophan	Organoheterocyclic compounds	Indoles and derivatives			1.09268	0.349339	0.106081	0.248179	0.483736	-0.02155	0.220483	-0.58163	-0.60921	-0.38227	-0.54902	-0.44996	-0.61551	-0.58082	-0.59277	-0.69783	-0.69783	-0.60185	-0.0421	-0.16515	-0.17274	3.82581	0.153041	2.3328
419		Organoheterocyclic compounds				-0.61774	-0.61774	-0.61774	-0.61774	-0.61774	-0.61774	0.244278	2.22092	1.59577	-0.61774	-0.61774	-0.61774	-0.61774	-0.61774	-0.61701	-0.61774	-0.61774	-0.61774	0.496348	2.69217	1.06982	1.87093	0.355787	0.57256
635		Organoheterocyclic compounds				1.0738	0.348128	0.101683	0.230187	0.427888	0.032456	0.177535	-0.58725	-0.60714	-0.39874	-0.54004	-0.43198	-0.61071	-0.58787	-0.60187	-0.69014	-0.68258	-0.60635	-0.05989	-0.17873	-0.1421	3.8089	0.155609	2.39722
632		Organoheterocyclic compounds				0.7121	-0.42546	-0.42546	0.23114	0.077201	-0.42546	-0.09632	-0.42546	-0.42546	-0.42546	-0.42546	-0.42546	-0.42546	-0.42546	-0.42546	-0.42546	-0.42546	-0.42546	-0.1199	0.123629	-0.32544	4.2574	0.121018	2.25196
229		Organoheterocyclic compounds				-0.12088	-0.03886	-0.41894	-0.67661	-0.48213	-0.43613	1.00286	0.506472	-0.61106	-0.87618	-0.96349	-0.95088	-0.23964	-0.49246	-0.31111	-0.7932	-0.74006	-0.52576	-0.82184	-0.75493	-0.74475	2.7512	1.52454	2.21269
209		Organoheterocyclic compounds				-0.42989	-0.40506	-0.47064	-0.45016	-0.28981	-0.43158	-0.54414	-0.52652	-0.53974	-0.54144	-0.53038	-0.53551	-0.48936	-0.52058	-0.5079	-0.52114	-0.51037	-0.51897	2.71067	2.48049	2.29364	0.586295	0.769958	1.47088
458		Organoheterocyclic compounds				-0.35845	-0.35845	-0.35845	-0.35845	-0.35845	-0.35845	-0.35845	-0.35845	-0.35845	-0.35845	-0.35845	-0.35845	-0.35845	-0.35845	-0.35845	-0.35845	-0.35845	-0.35845	1.56511	3.63271	2.9213	-0.18134	-0.2528	-0.15744
420		Organoheterocyclic compounds		Pyrimidines and pyrimidine derivatives	Aminopyrimidines and derivatives	-0.25798	-0.25798	-0.25798	-0.25798	-0.25798	-0.25798	-0.25362	-0.24456	-0.25798	-0.25798	-0.25798	-0.25798	-0.25798	-0.25798	-0.25798	-0.25798	-0.25798	-0.25798	0.023012	4.88374	1.25212	-0.25201	-0.2513	-0.25579
374		Organoheterocyclic compounds				-0.23734	-0.23734	-0.23734	-0.23734	-0.23734	-0.23258	-0.10125	5.00806	-0.2314	-0.23734	-0.23734	-0.23487	-0.23632	-0.23734	-0.23581	-0.23734	-0.23568	-0.23734	-0.23575	-0.23628	-0.23237	0.75668	-0.23338	-0.23734
381		Organoheterocyclic compounds				-0.03688	-0.12411	-0.07841	-0.67584	-0.70808	-0.70146	2.00945	1.11029	0.053777	-0.77085	-0.77085	-0.77085	-0.77085	-0.77085	-0.77085	0.718493	0.330025	0.540681	-0.77085	-0.77085	-0.77085	-0.38052	-0.55382	-0.56834
283		Organoheterocyclic compounds				0.024009	-0.37738	-0.38423	-0.73022	-0.66112	-0.75023	3.00406	1.27287	0.354239	-0.58512	-0.61425	-0.53956	-0.58458	-0.62845	-0.59375	0.569319	0.248409	0.911949	-0.82064	-0.77294	-0.76393	-0.69119	-0.82577	-0.75147
728		Organoheterocyclic compounds				2.84492	2.79793	1.94509	0.77081	0.826796	0.867162	-0.15838	-0.40287	-0.64217	-0.47436	-0.54483	-0.52939	-0.65561	-0.66832	-0.65074	-0.38182	-0.59273	-0.10692	-0.44213	-0.39682	-0.44276	-0.42784	-0.63677	-0.50847
362		Organoheterocyclic compounds				1.97828	2.95521	1.47445	0.616741	0.739835	1.23281	-0.46213	-0.65365	-0.93048	-0.08757	-0.35877	0.047523	-0.88957	-0.99639	-0.92891	0.419679	0.716902	0.796138	-0.73772	-0.719	-0.78987	-0.1179	-1.02357	-0.38653
819		Organoheterocyclic compounds	Piperidines		Piperidines	-0.35394	-0.26684	-0.57788	-0.67871	-0.51154	-0.78673	-0.95433	-1.02348	-0.96847	0.175446	0.578982	0.459408	1.18354	0.319972	1.20614	-1.02348	-1.02348	-0.93913	1.25791	1.18911	1.58228	2.19256	0.60844	1.39793
598		Organoheterocyclic compounds	Piperidines		Piperidines	1.34554	0.334904	0.495038	0.346459	0.214839	0.608219	1.03986	-0.31804	-0.53094	-0.83198	-0.85883	-0.8474	-0.8515	-0.84514	-0.84417	-0.85883	-0.85883	-0.65209	0.575999	0.117265	0.201406	3.09468	0.405794	2.07811
338		Organoheterocyclic compounds	Pteridines and derivatives	Pterins and derivatives	Biopterins and derivatives	-0.12869	-0.20635	-0.27568	-0.4695	-0.39304	-0.49518	1.83514	-0.43337	-0.44548	-0.40718	-0.42668	-0.34511	-0.45225	-0.48823	-0.4713	-0.13372	-0.02367	0.763325	-0.43734	-0.40733	-0.48845	-0.43477	-0.51754	-0.50114
281		Organoheterocyclic compounds	Pteridines and derivatives	Pterins and derivatives	Biopterins and derivatives	0.04839	-0.34689	-0.3737	-0.74079	-0.67179	-0.75005	3.01532	1.26729	0.354777	-0.57287	-0.61123	-0.53957	-0.60111	-0.62848	-0.59737	0.564846	0.273476	0.886811	-0.82402	-0.78154	-0.7613	-0.68937	-0.8316	-0.75589
377		Organoheterocyclic compounds	Pteridines and derivatives	Pterins and derivatives	Pterins and derivatives	0.045029	0.583217	-0.00315	0.257307	0.552557	0.451871	0.996076	0.324862	-0.45392	-1.08611	-1.11921	-1.01991	-0.90777	-1.00824	-0.83266	-0.93506	-0.9457	-0.94919	0.149576	0.232841	0.231531	3.15056	0.71702	2.29841
394		Organoheterocyclic compounds	Pteridines and derivatives	Pterins and derivatives	Biopterins and derivatives	3.08847	3.39632	0.36029	0.030322	1.43891	-0.3399	-0.48989	-0.48989	-0.48989	0.031099	-0.15114	0.041188	-0.39358	-0.48638	-0.38208	-0.48739	-0.32243	-0.19387	-0.48907	-0.48235	-0.4873	-0.48989	-0.48989	-0.48989
475		Organoheterocyclic compounds	Pteridines and derivatives	Pterins and derivatives	Biopterins and derivatives	-0.37423	-0.37423	-0.37423	-0.37423	-0.37423	-0.37423	-0.37423	-0.34148	-0.36891	-0.37423	-0.37423	-0.37423	-0.37423	-0.37423	-0.37423	-0.37423	-0.37423	-0.37423	2.37744	2.34748	3.57574	-0.23346	-0.28546	0.039005
387		Organoheterocyclic compounds	Pyridines and derivatives		Pyridines and derivatives	-0.04402	0.01513	-0.2753	-0.27803	-0.18192	-0.25697	4.88456	-0.32736	-0.05895	-0.48392	-0.4871	-0.44896	-0.27606	-0.3783	-0.3334	-0.39415	-0.3652	-0.32415	-0.51495	-0.4998	-0.4826	0.261216	-0.14928	0.253711
341		Organoheterocyclic compounds	Pyridines and derivatives		Pyridines and derivatives	-0.20338	-0.20336	-0.20239	-0.20379	-0.20371	-0.20097	5.09759	-0.18597	-0.07973	-0.20283	-0.20363	-0.19927	-0.1879	-0.20079	-0.20163	-0.20311	-0.20408	-0.20408	-0.20408	-0.20393	-0.20391	-0.17711	-0.20181	-0.20408
363		Organoheterocyclic compounds	Pyridines and derivatives		Pyridines and derivatives	-0.19135	-0.14914	-0.2584	-0.3667	-0.34523	0.029808	4.26501	-0.31664	0.241032	-0.34606	-0.37097	-0.3349	2.47917	0.207677	-0.15817	-0.09385	-0.3569	-0.39233	-0.39704	-0.37092	-0.37049	-0.41281	-0.40368	-0.40097
633		Organoheterocyclic compounds	Pyridines and derivatives			1.38115	0.196632	0.248847	0.261357	0.699716	-0.03421	0.241337	-0.65845	-0.65845	-0.65845	-0.65845	-0.53547	-0.65845	-0.60479	-0.65845	-0.65845	-0.65845	-0.65845	0.0175	-0.09832	-0.09403	3.61486	0.294628	2.31224
296		Organoheterocyclic compounds	Pyridines and derivatives	Pyridoxines	Pyridoxines	0.021879	-0.00473	-0.03554	-0.43567	-0.52839	-0.3631	-0.58162	-0.6156	-0.58081	-0.6027	-0.5902	-0.58383	-0.58748	-0.56507	-0.56814	2.31971	2.13002	2.71159	-0.62858	-0.62344	-0.62324	-0.6459	-0.62987	-0.63011
284		Organoheterocyclic compounds	Pyridines and derivatives	Pyridoxines	Pyridoxines	-0.48966	-0.31863	-0.5613	-0.56721	-0.59757	-0.61363	-0.91275	-0.88699	-0.88339	0.660122	0.461451	0.568178	0.810837	0.631408	0.915177	0.201714	0.272576	0.53453	-0.93646	-0.91841	-0.91932	-0.96257	-0.96005	-0.947
194		Organoheterocyclic compounds	Pyridines and derivatives	Pyridinecarboxylic acids and derivatives		1.11786	1.17499	0.649821	-0.08057	0.856591	1.10229	-0.70821	-0.75813	-1.24551	0.372027	0.164089	0.409754	-0.15027	-0.43863	0.318631	-1.32828	-1.29331	-1.25707	1.20335	1.22007	1.71815	1.00194	-0.0367	0.439671
640		Organoheterocyclic compounds	Pyrrolidines		Pyrrolidines	-0.30317	-0.05095	-0.00324	-0.5937	0.768347	1.47878	-0.79089	-0.6839	-0.2932	-0.63299	-0.61702	-0.53987	-0.68691	-0.67454	-0.51096	-0.79089	-0.63281	-0.60439	3.07697	1.48884	0.999755	1.25815	-0.39534	1.76502
539		Organoheterocyclic compounds	Quinolines and derivatives			0.742366	0.357902	0.308073	0.0771	0.352988	0.739955	-0.0864	-0.47851	-0.56962	-0.69617	-0.66192	-0.69617	-0.57313	-0.66097	-0.63842	-0.57749	-0.69617	-0.54964	-0.6232	-0.577	-0.58914	3.06697	1.25865	2.95864
208		Organoheterocyclic compounds	Quinolines and derivatives	Quinolones and derivatives	Hydroquinolones	-0.34944	-0.05375	-0.54762	-0.52403	-0.47656	-0.50816	-0.23478	0.086175	-0.21664	-0.42722	-0.43355	-0.40479	-0.5484	-0.5657	-0.49332	-0.54609	-0.43778	-0.40941	4.00627	1.60395	1.9872	0.227638	-0.14655	0.67857
171		Organosulfur compounds	Sulfoxides		Sulfoxides	0.069161	-0.05413	-0.13925	-0.4455	-0.21642	-0.36013	0.649958	0.234659	-0.08272	-0.71664	-0.68206	-0.80501	-0.8073	-0.74434	-0.80073	-0.7507	-0.77126	-0.67097	0.493222	1.59027	1.45884	3.20442	0.77855	1.86823
